# Supplementary material for: The endorsement of general and artificial intelligence reporting guidelines in radiological journals: a meta-research study
Source: BMC Med Res Methodol. 2023 Dec 13;23:292. doi: 10.1186/s12874-023-02117-x (PMC10717715; doi:10.1186/s12874-023-02117-x)
Supplement: Supplementary file 2 — Additional file 2. Data Sheet. [file 12874_2023_2117_MOESM2_ESM.xlsx]

## Sheet: JCR metrics
No	Journal name	JCR Abbreviation	ISSN	eISSN	Category	Total Citations	2022 JIF	JIF Quartile	2022 JCI	% of OA Gold	JIF Rank	5 Year JIF	5 Year JIF Quartile	JIF Without Self Cites	Immediacy Index	JCI Rank	JCI Quartile	JCI Percentile	Eigenfactor	Normalized Eigenfactor	Article Influence Score	JIF Percentile	AIS Quartile	Total Articles	Citing Half-Life	Cited Half-Life	% of Articles in Citable items	Citable Items
1	RADIOLOGY	RADIOLOGY	0033-8419	N/A	RADIOLOGY, NUCLEAR MEDICINE & MEDICAL IMAGING - SCIE	64735	19.7	Q1	5.39	0.0215	1/135	14.1	Q1	19.1	4.6	1/202	Q1	99.75	0.05185	11.1607	3.731	99.6	Q1	237	5.6	9.1	0.8943	265
2	JACC-Cardiovascular Imaging	JACC-CARDIOVASC IMAG	1936-878X	1876-7591	RADIOLOGY, NUCLEAR MEDICINE & MEDICAL IMAGING - SCIE	16914	14	Q1	3.26	0.1473	2/135	14.6	Q1	13.2	6.2	2/202	Q1	99.26	0.03168	6.82018	5.3	98.9	Q1	106	5.8	4.6	0.9217	115
3	MEDICAL IMAGE ANALYSIS	MED IMAGE ANAL	1361-8415	1361-8423	RADIOLOGY, NUCLEAR MEDICINE & MEDICAL IMAGING - SCIE	19500	10.9	Q1	2.63	0.224	3/135	13.7	Q1	10.2	1.7	3/202	Q1	98.76	0.02646	5.69645	3.023	98.1	Q1	269	4.6	4	0.9818	274
4	CLINICAL NUCLEAR MEDICINE	CLIN NUCL MED	0363-9762	1536-0229	RADIOLOGY, NUCLEAR MEDICINE & MEDICAL IMAGING - SCIE	6883	10.6	Q1	1.17	0.1102	4/135	8	Q1	7.3	4.3	32/202	Q1	84.41	0.00563	1.21337	1.504	97.4	Q1	81	6.3	5.4	0.9643	84
5	IEEE TRANSACTIONS ON MEDICAL IMAGING	IEEE T MED IMAGING	0278-0062	1558-254X	RADIOLOGY, NUCLEAR MEDICINE & MEDICAL IMAGING - SCIE	34640	10.6	Q1	2.36	0.1552	4/135	11.7	Q1	10	2.1	6/202	Q1	97.28	0.03384	7.28463	2.658	97.4	Q1	319	5.2	5.8	1	319
6	JOURNAL OF NUCLEAR MEDICINE	J NUCL MED	0161-5505	1535-5667	RADIOLOGY, NUCLEAR MEDICINE & MEDICAL IMAGING - SCIE	31896	9.3	Q1	2.59	0.1349	6/135	9	Q1	8.5	4.6	4/202	Q1	98.27	0.02649	5.70229	2.257	95.9	Q1	262	5.6	7.4	0.985	266
7	EUROPEAN JOURNAL OF NUCLEAR MEDICINE AND MOLECULAR IMAGING	EUR J NUCL MED MOL I	1619-7070	1619-7089	RADIOLOGY, NUCLEAR MEDICINE & MEDICAL IMAGING - SCIE	23232	9.1	Q1	2.41	0.4486	7/135	8.7	Q1	8.2	2	5/202	Q1	97.77	0.0266	5.72656	2.051	95.2	Q1	294	5.1	4.8	0.9245	318
8	Radiologia Medica	RADIOL MED	0033-8362	1826-6983	RADIOLOGY, NUCLEAR MEDICINE & MEDICAL IMAGING - SCIE	5396	8.9	Q1	1.78	0.2115	8/135	5.5	Q1	8.2	1	11/202	Q1	94.8	0.00514	1.10815	0.831	94.4	Q2	122	5.5	2.8	0.8971	136
9	Photoacoustics	PHOTOACOUSTICS	2213-5979	2213-5979	RADIOLOGY, NUCLEAR MEDICINE & MEDICAL IMAGING - SCIE	2551	7.9	Q1	2.15	0.8857	9/135	8.6	Q1	6.6	2.4	8/202	Q1	96.29	0.00361	0.7771	1.728	93.7	Q1	92	5.8	2.7	0.9787	94
10	Circulation-Cardiovascular Imaging	CIRC-CARDIOVASC IMAG	1941-9651	1942-0080	RADIOLOGY, NUCLEAR MEDICINE & MEDICAL IMAGING - SCIE	8076	7.5	Q1	1.6	0.1257	10/135	8.6	Q1	7.3	1.9	15/202	Q1	92.82	0.01103	2.37572	3.161	93	Q1	53	8	6.5	1	53
11	ULTRASOUND IN OBSTETRICS & GYNECOLOGY	ULTRASOUND OBST GYN	0960-7692	1469-0705	RADIOLOGY, NUCLEAR MEDICINE & MEDICAL IMAGING - SCIE	17581	7.1	Q1	2.27	0.1688	11/135	7.1	Q1	6.1	2.4	7/202	Q1	96.78	0.01699	3.658	2.07	92.2	Q1	140	7.1	7.5	0.875	160
12	INTERNATIONAL JOURNAL OF RADIATION ONCOLOGY BIOLOGY PHYSICS	INT J RADIAT ONCOL	0360-3016	1879-355X	RADIOLOGY, NUCLEAR MEDICINE & MEDICAL IMAGING - SCIE	46275	7	Q1	1.55	0.1286	12/135	6.6	Q1	6.5	2.2	19/202	Q1	90.84	0.03243	6.98167	1.96	91.5	Q1	264	6.1	10.8	0.9429	280
13	INVESTIGATIVE RADIOLOGY	INVEST RADIOL	0020-9996	1536-0210	RADIOLOGY, NUCLEAR MEDICINE & MEDICAL IMAGING - SCIE	6838	6.7	Q1	2.14	0.1254	13/135	5.9	Q1	5.6	2.1	9/202	Q1	95.79	0.00599	1.28995	1.416	90.7	Q1	85	5.7	7.1	0.977	87
14	JOURNAL OF CARDIOVASCULAR MAGNETIC RESONANCE	J CARDIOVASC MAGN R	1097-6647	1532-429X	RADIOLOGY, NUCLEAR MEDICINE & MEDICAL IMAGING - SCIE	7533	6.4	Q1	1.44	0.9966	14/135	6.6	Q1	5.6	1.1	20/202	Q1	90.35	0.00926	1.99497	2.154	90	Q1	57	7.1	6.8	0.8028	71
15	European Heart Journal-Cardiovascular Imaging	EUR HEART J-CARD IMG	2047-2404	2047-2412	RADIOLOGY, NUCLEAR MEDICINE & MEDICAL IMAGING - SCIE	10828	6.2	Q1	1.76	0.1685	15/135	6.6	Q1	5.6	2.7	12/202	Q1	94.31	0.01637	3.52464	2.216	89.3	Q1	131	6.2	5.4	0.8912	147
16	EUROPEAN RADIOLOGY	EUR RADIOL	0938-7994	1432-1084	RADIOLOGY, NUCLEAR MEDICINE & MEDICAL IMAGING - SCIE	34829	5.9	Q1	1.68	0.249	16/135	5.5	Q1	5.4	0.7	13/202	Q1	93.81	0.04491	9.66722	1.341	88.5	Q1	859	5.7	4.4	0.9523	902
17	COMPUTERIZED MEDICAL IMAGING AND GRAPHICS	COMPUT MED IMAG GRAP	0895-6111	1879-0771	RADIOLOGY, NUCLEAR MEDICINE & MEDICAL IMAGING - SCIE	4576	5.7	Q1	1.56	0.1228	17/135	6.4	Q1	5.5	1.3	18/202	Q1	91.34	0.00419	0.903	1.214	87.8	Q1	81	4.9	4.9	1	81
18	NEUROIMAGE	NEUROIMAGE	1053-8119	1095-9572	RADIOLOGY, NUCLEAR MEDICINE & MEDICAL IMAGING - SCIE	120835	5.7	Q1	1.57	0.961	17/135	7	Q1	5.1	1	17/202	Q1	91.83	0.09877	21.2613	2.289	87.8	Q1	746	8.8	10	0.9816	760
19	RADIOTHERAPY AND ONCOLOGY	RADIOTHER ONCOL	0167-8140	1879-0887	RADIOLOGY, NUCLEAR MEDICINE & MEDICAL IMAGING - SCIE	23221	5.7	Q1	1.4	0.2459	17/135	5.8	Q1	5.1	1.5	25/202	Q1	87.87	0.02342	5.04185	1.511	87.8	Q1	312	6.3	6.5	0.8889	351
20	Diagnostic and Interventional Imaging	DIAGN INTERV IMAG	2211-5684	2211-5684	RADIOLOGY, NUCLEAR MEDICINE & MEDICAL IMAGING - SCIE	3017	5.5	Q1	1.26	0.0575	20/135	4.3	Q1	3.9	1.4	27/202	Q1	86.88	0.0031	0.66858	0.866	85.6	Q2	57	5.5	4.7	0.8636	66
21	RADIOGRAPHICS	RADIOGRAPHICS	0271-5333	N/A	RADIOLOGY, NUCLEAR MEDICINE & MEDICAL IMAGING - SCIE	17226	5.5	Q1	1.44	0.0056	20/135	8.1	Q1	5.2	0.9	20/202	Q1	90.35	0.01063	2.28898	2.051	85.6	Q1	121	7.9	10.8	0.968	125
22	Journal of Cardiovascular Computed Tomography	J CARDIOVASC COMPUT	1934-5925	1934-5925	RADIOLOGY, NUCLEAR MEDICINE & MEDICAL IMAGING - SCIE	2968	5.4	Q1	1.41	0.1237	22/135	4.4	Q1	4.6	2	24/202	Q1	88.37	0.00428	0.92139	1.368	84.1	Q1	50	6.2	5.3	0.8929	56
23	AMERICAN JOURNAL OF ROENTGENOLOGY	AM J ROENTGENOL	0361-803X	1546-3141	RADIOLOGY, NUCLEAR MEDICINE & MEDICAL IMAGING - SCIE	35480	5	Q1	1.44	0.0105	23/135	4.2	Q2	4.8	2.4	20/202	Q1	90.35	0.0198	4.26374	1.177	83.3	Q1	136	5.7	12.2	0.764	178
24	CANCER IMAGING	CANCER IMAGING	1740-5025	1470-7330	RADIOLOGY, NUCLEAR MEDICINE & MEDICAL IMAGING - SCIE	2779	4.9	Q1	1.06	1	24/135	4.7	Q1	4.9	0.6	40/202	Q1	80.45	0.00307	0.66168	1.066	82.6	Q1	60	5.7	4.4	0.7895	76
25	SEMINARS IN NUCLEAR MEDICINE	SEMIN NUCL MED	0001-2998	1558-4623	RADIOLOGY, NUCLEAR MEDICINE & MEDICAL IMAGING - SCIE	2877	4.9	Q1	0.98	0.1397	24/135	4.3	Q1	4.6	2.4	48/202	Q1	76.49	0.00198	0.42738	0.934	82.6	Q2	N/A	6.5	7.1	0	79
26	ACADEMIC RADIOLOGY	ACAD RADIOL	1076-6332	1878-4046	RADIOLOGY, NUCLEAR MEDICINE & MEDICAL IMAGING - SCIE	8982	4.8	Q1	1.28	0.0588	26/135	3.8	Q2	4.3	1.6	26/202	Q1	87.38	0.00989	2.12976	0.96	81.1	Q1	277	6.6	4.9	0.8994	308
27	HUMAN BRAIN MAPPING	HUM BRAIN MAPP	1065-9471	1097-0193	RADIOLOGY, NUCLEAR MEDICINE & MEDICAL IMAGING - SCIE	28764	4.8	Q1	1.14	0.664	26/135	5.4	Q1	4.5	0.6	35/202	Q1	82.92	0.03181	6.84838	1.755	81.1	Q1	391	8.8	7.7	0.9849	397
28	KOREAN JOURNAL OF RADIOLOGY	KOREAN J RADIOL	1229-6929	2005-8330	RADIOLOGY, NUCLEAR MEDICINE & MEDICAL IMAGING - SCIE	5377	4.8	Q1	1.42	0.0516	26/135	4.7	Q1	4.2	1	23/202	Q1	88.86	0.00639	1.37705	1.08	81.1	Q1	83	6.9	4.8	0.8737	95
29	Insights into Imaging	INSIGHTS IMAGING	1869-4101	1869-4101	RADIOLOGY, NUCLEAR MEDICINE & MEDICAL IMAGING - SCIE	5008	4.7	Q1	1.01	0.996	29/135	6	Q1	4.5	0.6	44/202	Q1	78.47	0.007	1.50866	1.375	78.9	Q1	145	5.9	4.3	0.7474	194
30	Journal of the American College of Radiology	J AM COLL RADIOL	1546-1440	1558-349X	RADIOLOGY, NUCLEAR MEDICINE & MEDICAL IMAGING - SCIE	7214	4.5	Q1	1.16	0.0271	30/135	5.1	Q1	4.1	1.1	34/202	Q1	83.42	0.01336	2.87683	1.607	78.1	Q1	128	7.5	4.7	0.9552	134
31	JOURNAL OF DIGITAL IMAGING	J DIGIT IMAGING	0897-1889	1618-727X	RADIOLOGY, NUCLEAR MEDICINE & MEDICAL IMAGING - SCIE	5216	4.4	Q1	1.23	0.1876	31/135	5.4	Q1	4.1	0.5	28/202	Q1	86.39	0.00545	1.17409	1.065	77.4	Q1	202	5.7	4.8	0.9758	207
32	JOURNAL OF MAGNETIC RESONANCE IMAGING	J MAGN RESON IMAGING	1053-1807	1522-2586	RADIOLOGY, NUCLEAR MEDICINE & MEDICAL IMAGING - SCIE	20316	4.4	Q1	1.17	0.1581	31/135	4.5	Q1	4.1	1	32/202	Q1	84.41	0.01883	4.05331	1.158	77.4	Q1	285	6	7.4	0.8991	317
33	Physical and Engineering Sciences in Medicine	PHYS ENG SCI MED	2662-4729	2662-4737	RADIOLOGY, NUCLEAR MEDICINE & MEDICAL IMAGING - SCIE	1025	4.4	Q1	1.08	0.061	31/135	4.4	Q1	4.2	0.4	37/202	Q1	81.93	0.00131	0.28232	0.673	77.4	Q2	106	5.7	2.3	0.9907	107
34	ULTRASONICS	ULTRASONICS	0041-624X	1874-9968	RADIOLOGY, NUCLEAR MEDICINE & MEDICAL IMAGING - SCIE	9972	4.2	Q2	1.23	0.0741	34/135	3.8	Q2	3.4	0.8	28/202	Q1	86.39	0.00619	1.33326	0.67	75.2	Q2	183	7.9	7.4	0.9892	185
35	EJNMMI Physics	EJNMMI PHYS	2197-7364	2197-7364	RADIOLOGY, NUCLEAR MEDICINE & MEDICAL IMAGING - SCIE	1273	4	Q2	1.07	1	35/135	3.9	Q2	3.6	0.4	38/202	Q1	81.44	0.00205	0.44134	0.916	74.4	Q2	88	6.7	2.9	1	88
36	MEDICAL PHYSICS	MED PHYS	0094-2405	2473-4209	RADIOLOGY, NUCLEAR MEDICINE & MEDICAL IMAGING - SCIE	31491	3.8	Q2	1.06	0.1507	36/135	4	Q2	3.2	0.7	40/202	Q1	80.45	0.02232	4.80598	0.851	73.7	Q2	643	6.4	8.3	0.9772	658
37	Radiation Oncology	RADIAT ONCOL	N/A	1748-717X	RADIOLOGY, NUCLEAR MEDICINE & MEDICAL IMAGING - SCIE	8845	3.6	Q2	0.82	0.9986	37/135	3.8	Q2	3.5	0.5	68/202	Q2	66.58	0.00929	1.99972	0.883	73	Q2	198	6.7	5.6	0.9296	213
38	AMERICAN JOURNAL OF NEURORADIOLOGY	AM J NEURORADIOL	0195-6108	1936-959X	RADIOLOGY, NUCLEAR MEDICINE & MEDICAL IMAGING - SCIE	25993	3.5	Q2	1	0.8592	38/135	4.1	Q2	3.3	0.5	47/202	Q1	76.98	0.01811	3.90013	1.154	72.2	Q1	248	7.1	10.1	0.9118	272
39	JOURNAL OF BIOMEDICAL OPTICS	J BIOMED OPT	1083-3668	1560-2281	RADIOLOGY, NUCLEAR MEDICINE & MEDICAL IMAGING - SCIE	14729	3.5	Q2	0.9	0.9805	38/135	3.2	Q2	3.3	0.9	55/202	Q2	73.02	0.0079	1.70051	0.713	72.2	Q2	159	7.2	8.8	0.9464	168
40	JOURNAL OF NEURORADIOLOGY	J NEURORADIOLOGY	0150-9861	1773-0406	RADIOLOGY, NUCLEAR MEDICINE & MEDICAL IMAGING - SCIE	1505	3.5	Q2	0.92	0.0629	38/135	2.9	Q2	3.3	1.9	53/202	Q2	74.01	0.00183	0.39549	0.811	72.2	Q2	42	7.4	5	0.84	50
41	PHYSICS IN MEDICINE AND BIOLOGY	PHYS MED BIOL	0031-9155	1361-6560	RADIOLOGY, NUCLEAR MEDICINE & MEDICAL IMAGING - SCIE	29272	3.5	Q2	0.89	0.2078	38/135	3.4	Q2	3	0.6	57/202	Q2	72.03	0.01938	4.17184	0.767	72.2	Q2	390	6.4	9.4	0.9242	422
42	SEMINARS IN RADIATION ONCOLOGY	SEMIN RADIAT ONCOL	1053-4296	1532-9461	RADIOLOGY, NUCLEAR MEDICINE & MEDICAL IMAGING - SCIE	2801	3.5	Q2	1.05	0.0763	38/135	4.9	Q1	3.5	0.3	42/202	Q1	79.46	0.00226	0.48842	1.261	72.2	Q1	44	5.3	8.5	0.9778	45
43	Biomedical Optics Express	BIOMED OPT EXPRESS	2156-7085	2156-7085	RADIOLOGY, NUCLEAR MEDICINE & MEDICAL IMAGING - SCIE	14699	3.4	Q2	0.98	0.9885	43/135	3.7	Q2	3	0.8	48/202	Q1	76.49	0.01758	3.78542	0.84	68.5	Q2	446	7.2	5	0.9911	450
44	CANCER BIOTHERAPY AND RADIOPHARMACEUTICALS	CANCER BIOTHER RADIO	1084-9785	1557-8852	RADIOLOGY, NUCLEAR MEDICINE & MEDICAL IMAGING - SCIE	2857	3.4	Q2	0.76	0.0485	43/135	3.1	Q2	3.3	0.3	77/202	Q2	62.13	0.00221	0.47598	0.491	68.5	Q3	46	5.5	4.5	1	46
45	Physica Medica-European Journal of Medical Physics	PHYS MEDICA	1120-1797	1724-191X	RADIOLOGY, NUCLEAR MEDICINE & MEDICAL IMAGING - SCIE	5488	3.4	Q2	0.86	0.1495	43/135	2.9	Q2	2.9	0.7	61/202	Q2	70.05	0.00739	1.59208	0.611	68.5	Q3	192	7	3.8	0.96	200
46	RADIATION RESEARCH	RADIAT RES	0033-7587	1938-5404	RADIOLOGY, NUCLEAR MEDICINE & MEDICAL IMAGING - SCIE	9234	3.4	Q2	0.75	0.003	43/135	3.1	Q2	3.1	0.9	78/202	Q2	61.63	0.0037	0.79773	0.716	68.5	Q2	104	8.6	13.2	0.9541	109
47	ULTRASCHALL IN DER MEDIZIN	ULTRASCHALL MED	0172-4614	1438-8782	RADIOLOGY, NUCLEAR MEDICINE & MEDICAL IMAGING - SCIE	2686	3.4	Q2	1.22	0.038	43/135	4.8	Q1	3.1	0.9	30/202	Q1	85.4	0.00262	0.56407	1.117	68.5	Q1	48	8.2	6.2	0.9412	51
48	DENTOMAXILLOFACIAL RADIOLOGY	DENTOMAXILLOFAC RAD	0250-832X	1476-542X	RADIOLOGY, NUCLEAR MEDICINE & MEDICAL IMAGING - SCIE	4025	3.3	Q2	1.05	0.1371	48/135	3.2	Q2	3	1	42/202	Q1	79.46	0.00231	0.49889	0.657	64.8	Q3	68	7.8	8.6	0.8193	83
49	EUROPEAN JOURNAL OF RADIOLOGY	EUR J RADIOL	0720-048X	1872-7727	RADIOLOGY, NUCLEAR MEDICINE & MEDICAL IMAGING - SCIE	17302	3.3	Q2	1.01	0.1193	48/135	3.5	Q2	3.2	0.7	44/202	Q1	78.47	0.01536	3.3064	0.832	64.8	Q2	385	6	7	0.939	410
50	JOURNAL OF THORACIC IMAGING	J THORAC IMAG	0883-5993	1536-0237	RADIOLOGY, NUCLEAR MEDICINE & MEDICAL IMAGING - SCIE	2018	3.3	Q2	0.89	0.0591	48/135	2.8	Q2	3	0.8	57/202	Q2	72.03	0.00199	0.42848	0.735	64.8	Q2	50	6.4	6.8	0.8197	61
51	MAGNETIC RESONANCE IN MEDICINE	MAGN RESON MED	0740-3194	1522-2594	RADIOLOGY, NUCLEAR MEDICINE & MEDICAL IMAGING - SCIE	32434	3.3	Q2	0.96	0.2973	48/135	3.6	Q2	2.5	0.5	50/202	Q1	75.5	0.02128	4.58184	0.895	64.8	Q2	377	8	10.9	0.9843	383
52	Practical Radiation Oncology	PRACT RADIAT ONCOL	1879-8500	1879-8500	RADIOLOGY, NUCLEAR MEDICINE & MEDICAL IMAGING - SCIE	2793	3.3	Q2	0.78	0.0839	48/135	2.9	Q2	3.1	1.2	74/202	Q2	63.61	0.00482	1.03862	0.947	64.8	Q2	78	6.7	5	0.963	81
53	EJNMMI Research	EJNMMI RES	2191-219X	2191-219X	RADIOLOGY, NUCLEAR MEDICINE & MEDICAL IMAGING - SCIE	2875	3.2	Q2	0.86	0.9859	53/135	3.3	Q2	3.1	0.6	61/202	Q2	70.05	0.00429	0.9243	0.823	61.1	Q2	73	6.4	4.4	0.9481	77
54	CANADIAN ASSOCIATION OF RADIOLOGISTS JOURNAL-JOURNAL DE L ASSOCIATION CANADIENNE DES RADIOLOGISTES	CAN ASSOC RADIOL J	0846-5371	1488-2361	RADIOLOGY, NUCLEAR MEDICINE & MEDICAL IMAGING - SCIE	1513	3.1	Q2	1.01	0.2047	54/135	2.8	Q2	2.7	1.3	44/202	Q1	78.47	0.00185	0.3993	0.649	60.4	Q3	57	6.9	4.1	0.9194	62
55	Clinical and Translational Radiation Oncology	CLIN TRANSL RAD ONCO	N/A	2405-6308	RADIOLOGY, NUCLEAR MEDICINE & MEDICAL IMAGING - SCIE	1540	3.1	Q2	0.86	0.9091	54/135	3.6	Q2	3	0.6	61/202	Q2	70.05	0.00325	0.70116	0.921	60.4	Q2	108	6.4	3.1	0.8438	128
56	INTERNATIONAL JOURNAL OF HYPERTHERMIA	INT J HYPERTHER	0265-6736	1464-5157	RADIOLOGY, NUCLEAR MEDICINE & MEDICAL IMAGING - SCIE	6456	3.1	Q2	0.79	0.9768	54/135	3.5	Q2	2.7	0.8	72/202	Q2	64.6	0.0052	1.11936	0.676	60.4	Q2	145	7.1	6	0.9477	153
57	MOLECULAR IMAGING AND BIOLOGY	MOL IMAGING BIOL	1536-1632	1860-2002	RADIOLOGY, NUCLEAR MEDICINE & MEDICAL IMAGING - SCIE	3530	3.1	Q2	0.86	0.2932	54/135	3.1	Q2	3	0.5	61/202	Q2	70.05	0.00407	0.87671	0.711	60.4	Q2	84	6.1	4.9	0.8936	94
58	NUCLEAR MEDICINE AND BIOLOGY	NUCL MED BIOL	0969-8051	1872-9614	RADIOLOGY, NUCLEAR MEDICINE & MEDICAL IMAGING - SCIE	3714	3.1	Q2	0.88	0.1881	54/135	2.6	Q3	2.8	1	60/202	Q2	70.54	0.00158	0.34055	0.496	60.4	Q3	58	6.4	10.3	0.9831	59
59	STRAHLENTHERAPIE UND ONKOLOGIE	STRAHLENTHER ONKOL	0179-7158	1439-099X	RADIOLOGY, NUCLEAR MEDICINE & MEDICAL IMAGING - SCIE	3580	3.1	Q2	0.7	0.5	54/135	2.7	Q3	2.7	0.6	86/202	Q2	57.67	0.00298	0.64148	0.6	60.4	Q3	97	6.7	7.2	0.8981	108
60	Ultrasonography	ULTRASONOGRAPHY	2288-5919	2288-5943	RADIOLOGY, NUCLEAR MEDICINE & MEDICAL IMAGING - SCIE	1202	3.1	Q2	0.96	0.9948	54/135	3.5	Q2	2.9	0.8	50/202	Q1	75.5	0.0017	0.3671	0.796	60.4	Q2	57	7	4	0.8261	69
61	International Journal of Computer Assisted Radiology and Surgery	INT J COMPUT ASS RAD	1861-6410	1861-6429	RADIOLOGY, NUCLEAR MEDICINE & MEDICAL IMAGING - SCIE	5458	3	Q2	0.94	0.343	61/135	3.4	Q2	2.8	0.3	52/202	Q2	74.5	0.00675	1.45487	0.74	55.2	Q2	260	5.6	4.6	0.9848	264
62	Magnetic Resonance in Medical Sciences	MAGN RESON MED SCI	1347-3182	1880-2206	RADIOLOGY, NUCLEAR MEDICINE & MEDICAL IMAGING - SCIE	1292	3	Q2	0.79	0.9872	61/135	2.4	Q3	2.4	1.9	72/202	Q2	64.6	0.00129	0.27937	0.566	55.2	Q3	22	8	5	0.4314	51
63	CARDIOVASCULAR AND INTERVENTIONAL RADIOLOGY	CARDIOVASC INTER RAD	0174-1551	1432-086X	RADIOLOGY, NUCLEAR MEDICINE & MEDICAL IMAGING - SCIE	7246	2.9	Q2	0.66	0.246	63/135	2.6	Q3	2.5	1	96/202	Q2	52.72	0.00679	1.46158	0.669	53.7	Q2	162	6.1	6.9	0.8757	185
64	JOURNAL OF VASCULAR AND INTERVENTIONAL RADIOLOGY	J VASC INTERV RADIOL	1051-0443	1535-7732	RADIOLOGY, NUCLEAR MEDICINE & MEDICAL IMAGING - SCIE	10463	2.9	Q2	0.68	0.0425	63/135	3.3	Q2	2.6	0.6	89/202	Q2	56.19	0.00857	1.84626	0.893	53.7	Q2	149	7	8.6	0.9255	161
65	NMR IN BIOMEDICINE	NMR BIOMED	0952-3480	1099-1492	RADIOLOGY, NUCLEAR MEDICINE & MEDICAL IMAGING - SCIE	8316	2.9	Q2	0.9	0.2496	63/135	3.3	Q2	2.6	0.6	55/202	Q2	73.02	0.00838	1.80568	1.065	53.7	Q1	175	8.2	8.1	0.8706	201
66	ULTRASOUND IN MEDICINE AND BIOLOGY	ULTRASOUND MED BIOL	0301-5629	1879-291X	RADIOLOGY, NUCLEAR MEDICINE & MEDICAL IMAGING - SCIE	13059	2.9	Q2	0.84	0.1406	63/135	3	Q2	2.7	0.5	65/202	Q2	68.07	0.00899	1.93654	0.677	53.7	Q2	206	7.8	8.4	0.8996	229
67	Clinical Neuroradiology	CLIN NEURORADIOL	1869-1439	1869-1447	RADIOLOGY, NUCLEAR MEDICINE & MEDICAL IMAGING - SCIE	1788	2.8	Q2	0.78	0.3778	67/135	2.9	Q2	2.7	0.5	74/202	Q2	63.61	0.00311	0.67058	0.816	50.7	Q2	84	6.4	3.5	0.8485	99
68	Molecular Imaging	MOL IMAGING	N/A	1536-0121	RADIOLOGY, NUCLEAR MEDICINE & MEDICAL IMAGING - SCIE	1175	2.8	Q2	0.6	0.9831	67/135	3.4	Q2	2.7	0.9	104/202	Q3	48.76	0.00071	0.15389	0.705	50.7	Q2	20	7.2	9.2	0.9524	21
69	NEURORADIOLOGY	NEURORADIOLOGY	0028-3940	1432-1920	RADIOLOGY, NUCLEAR MEDICINE & MEDICAL IMAGING - SCIE	7101	2.8	Q2	0.69	0.2273	67/135	2.9	Q2	2.7	0.6	87/202	Q2	57.18	0.00622	1.34038	0.794	50.7	Q2	172	7	8.8	0.8866	194
70	Quantitative Imaging in Medicine and Surgery	QUANT IMAG MED SURG	2223-4292	2223-4306	RADIOLOGY, NUCLEAR MEDICINE & MEDICAL IMAGING - SCIE	4218	2.8	Q2	0.84	0.9981	67/135	3.1	Q2	2.3	0.5	65/202	Q2	68.07	0.00531	1.14343	0.598	50.7	Q3	316	6.4	3	0.9547	331
71	BMC MEDICAL IMAGING	BMC MED IMAGING	1471-2342	1471-2342	RADIOLOGY, NUCLEAR MEDICINE & MEDICAL IMAGING - SCIE	2624	2.7	Q3	0.77	0.9981	71/135	2.7	Q3	2.6	0.6	76/202	Q2	62.62	0.00263	0.56753	0.551	47.8	Q3	219	5.7	4.1	0.9777	224
72	ANNALS OF NUCLEAR MEDICINE	ANN NUCL MED	0914-7187	1864-6433	RADIOLOGY, NUCLEAR MEDICINE & MEDICAL IMAGING - SCIE	2968	2.6	Q3	0.71	0.1821	72/135	2.5	Q3	2.4	0.7	83/202	Q2	59.16	0.00256	0.55228	0.532	47	Q3	99	6.7	6.2	0.9252	107
73	BRITISH JOURNAL OF RADIOLOGY	BRIT J RADIOL	0007-1285	1748-880X	RADIOLOGY, NUCLEAR MEDICINE & MEDICAL IMAGING - SCIE	13683	2.6	Q3	0.71	0.1703	72/135	3	Q2	2.5	1.2	83/202	Q2	59.16	0.01161	2.49949	0.746	47	Q2	181	6.4	7.3	0.7573	239
74	CLINICAL RADIOLOGY	CLIN RADIOL	0009-9260	1365-229X	RADIOLOGY, NUCLEAR MEDICINE & MEDICAL IMAGING - SCIE	8265	2.6	Q3	0.71	0.0487	72/135	2.6	Q3	2.5	0.5	83/202	Q2	59.16	0.00702	1.51143	0.652	47	Q3	167	7.4	8.1	0.7804	214
75	INTERNATIONAL JOURNAL OF RADIATION BIOLOGY	INT J RADIAT BIOL	0955-3002	1362-3095	RADIOLOGY, NUCLEAR MEDICINE & MEDICAL IMAGING - SCIE	6356	2.6	Q3	0.8	0.1332	72/135	2.8	Q2	2.3	1.2	71/202	Q2	65.1	0.00367	0.79013	0.484	47	Q3	118	8.7	9.2	0.8082	146
76	Dose-Response	DOSE-RESPONSE	1559-3258	1559-3258	RADIOLOGY, NUCLEAR MEDICINE & MEDICAL IMAGING - SCIE	2226	2.5	Q3	0.55	0.9169	76/135	2.7	Q3	2.4	0.4	112/202	Q3	44.8	0.00174	0.37452	0.396	44.1	Q4	121	8.1	4.3	0.9453	128
77	Journal of Innovative Optical Health Sciences	J INNOV OPT HEAL SCI	1793-5458	1793-7205	RADIOLOGY, NUCLEAR MEDICINE & MEDICAL IMAGING - SCIE	972	2.5	Q3	0.64	0.9948	76/135	2	Q3	2	0.8	98/202	Q2	51.73	0.00087	0.18901	0.348	44.1	Q4	80	6.8	4.2	0.9524	84
78	MAGNETIC RESONANCE IMAGING	MAGN RESON IMAGING	0730-725X	1873-5894	RADIOLOGY, NUCLEAR MEDICINE & MEDICAL IMAGING - SCIE	8503	2.5	Q3	0.75	0.1216	76/135	2.5	Q3	2.4	0.4	78/202	Q2	61.63	0.00665	1.43141	0.678	44.1	Q2	158	7.5	10	0.9814	161
79	Abdominal Radiology	ABDOM RADIOL	2366-004X	2366-0058	RADIOLOGY, NUCLEAR MEDICINE & MEDICAL IMAGING - SCIE	6231	2.4	Q3	0.67	0.0883	79/135	2.7	Q3	2.2	0.3	94/202	Q2	53.71	0.01204	2.59292	0.648	41.9	Q3	290	6.7	3.3	0.843	344
80	JOURNAL OF NEUROIMAGING	J NEUROIMAGING	1051-2284	1552-6569	RADIOLOGY, NUCLEAR MEDICINE & MEDICAL IMAGING - SCIE	3005	2.4	Q3	0.58	0.1371	79/135	2.5	Q3	2.4	0.4	109/202	Q3	46.29	0.00352	0.75789	0.729	41.9	Q2	87	8.6	6.6	0.7982	109
81	JOURNAL OF NUCLEAR CARDIOLOGY	J NUCL CARDIOL	1071-3581	1532-6551	RADIOLOGY, NUCLEAR MEDICINE & MEDICAL IMAGING - SCIE	4195	2.4	Q3	0.83	0.1892	79/135	2.4	Q3	1.9	0.9	67/202	Q2	67.08	0.00562	1.21104	0.636	41.9	Q3	116	6.6	4.6	0.928	125
82	Radiology and Oncology	RADIOL ONCOL	1318-2099	1581-3207	RADIOLOGY, NUCLEAR MEDICINE & MEDICAL IMAGING - SCIE	1500	2.4	Q3	0.63	0.9672	79/135	2.8	Q2	2.4	0.3	99/202	Q2	51.24	0.00145	0.31344	0.54	41.9	Q3	44	6.5	4.8	0.8462	52
83	Current Radiopharmaceuticals	CURR RADIOPHARM	1874-4710	1874-4729	RADIOLOGY, NUCLEAR MEDICINE & MEDICAL IMAGING - SCIE	581	2.3	Q3	0.47	0.0101	83/135	2.1	Q3	2.2	0.5	125/202	Q3	38.37	0.0005	0.10762	0.402	38.9	Q4	30	8.1	4.9	0.8571	35
84	JOURNAL OF ULTRASOUND IN MEDICINE	J ULTRAS MED	0278-4297	1550-9613	RADIOLOGY, NUCLEAR MEDICINE & MEDICAL IMAGING - SCIE	9142	2.3	Q3	0.61	0.0639	83/135	2.3	Q3	2.2	0.3	101/202	Q2	50.25	0.00839	1.80711	0.587	38.9	Q3	172	6.7	7.3	0.9297	185
85	MAGNETIC RESONANCE MATERIALS IN PHYSICS BIOLOGY AND MEDICINE	MAGN RESON MATER PHY	1352-8661	1352-8661	RADIOLOGY, NUCLEAR MEDICINE & MEDICAL IMAGING - SCIE	1828	2.3	Q3	0.57	0.4339	83/135	2.1	Q3	2.3	0.4	110/202	Q3	45.79	0.00199	0.42955	0.629	38.9	Q3	47	8.1	6.6	0.7966	59
86	NEUROIMAGING CLINICS OF NORTH AMERICA	NEUROIMAG CLIN N AM	1052-5149	1557-9867	RADIOLOGY, NUCLEAR MEDICINE & MEDICAL IMAGING - SCIE	1649	2.3	Q3	0.49	0.0496	83/135	2.6	Q3	2.3	0.1	120/202	Q3	40.84	0.00146	0.31429	0.693	38.9	Q2	39	9.9	8.8	1	39
87	PEDIATRIC RADIOLOGY	PEDIATR RADIOL	0301-0449	1432-1998	RADIOLOGY, NUCLEAR MEDICINE & MEDICAL IMAGING - SCIE	8169	2.3	Q3	0.81	0.1427	83/135	2.5	Q3	1.9	0.4	70/202	Q2	65.59	0.00635	1.36758	0.64	38.9	Q3	220	7.2	9.1	0.8871	248
88	ULTRASONIC IMAGING	ULTRASONIC IMAGING	0161-7346	1096-0910	RADIOLOGY, NUCLEAR MEDICINE & MEDICAL IMAGING - SCIE	1072	2.3	Q3	0.53	0.0806	83/135	1.7	Q4	2.1	0.5	118/202	Q3	41.83	0.00034	0.07341	0.336	38.9	Q4	15	6.5	24.2	0.9375	16
89	HEALTH PHYSICS	HEALTH PHYS	0017-9078	1538-5159	RADIOLOGY, NUCLEAR MEDICINE & MEDICAL IMAGING - SCIE	4666	2.2	Q3	0.68	0.1424	89/135	1.5	Q4	2.2	0.8	89/202	Q2	56.19	0.00204	0.44049	0.359	34.4	Q4	52	10.8	13.8	0.9286	56
90	Clinical and Translational Imaging	CLIN TRANSL IMAGING	2281-5872	2281-7565	RADIOLOGY, NUCLEAR MEDICINE & MEDICAL IMAGING - SCIE	713	2.1	Q3	0.46	0.2676	90/135	2	Q3	2	0.6	126/202	Q3	37.87	0.0008	0.17228	0.441	33.7	Q3	9	5.6	5.1	0.18	50
91	Clinical Imaging	CLIN IMAG	0899-7071	1873-4499	RADIOLOGY, NUCLEAR MEDICINE & MEDICAL IMAGING - SCIE	4348	2.1	Q3	0.67	0.0315	90/135	1.9	Q3	2.1	0.3	94/202	Q2	53.71	0.00582	1.25283	0.477	33.7	Q3	172	7.1	4.3	0.9005	191
92	Diagnostic and Interventional Radiology	DIAGN INTERV RADIOL	N/A	1305-3612	RADIOLOGY, NUCLEAR MEDICINE & MEDICAL IMAGING - SCIE	2043	2.1	Q3	0.6	0	90/135	2.5	Q3	2	0.3	104/202	Q3	48.76	0.00196	0.42306	0.537	33.7	Q3	76	7.7	5.9	0.9048	84
93	INTERNATIONAL JOURNAL OF CARDIOVASCULAR IMAGING	INT J CARDIOVAS IMAG	1569-5794	1875-8312	RADIOLOGY, NUCLEAR MEDICINE & MEDICAL IMAGING - SCIE	4864	2.1	Q3	0.55	0.2364	90/135	2.1	Q3	1.9	0.4	112/202	Q3	44.8	0.00688	1.48235	0.593	33.7	Q3	220	6.7	4.9	0.9692	227
94	Japanese Journal of Radiology	JPN J RADIOL	1867-1071	1867-108X	RADIOLOGY, NUCLEAR MEDICINE & MEDICAL IMAGING - SCIE	2064	2.1	Q3	0.61	0.3021	90/135	2.3	Q3	2	0.4	101/202	Q2	50.25	0.00255	0.54925	0.515	33.7	Q3	99	7	4.5	0.7734	128
95	Journal of Applied Clinical Medical Physics	J APPL CLIN MED PHYS	1526-9914	1526-9914	RADIOLOGY, NUCLEAR MEDICINE & MEDICAL IMAGING - SCIE	4930	2.1	Q3	0.55	0.6487	90/135	2.2	Q3	1.7	0.4	112/202	Q3	44.8	0.00496	1.0677	0.431	33.7	Q3	328	6.9	4.7	0.9733	337
96	SKELETAL RADIOLOGY	SKELETAL RADIOL	0364-2348	1432-2161	RADIOLOGY, NUCLEAR MEDICINE & MEDICAL IMAGING - SCIE	7266	2.1	Q3	0.68	0.1214	90/135	2	Q3	1.9	0.2	89/202	Q2	56.19	0.0054	1.164	0.512	33.7	Q3	137	8.3	9.3	0.6143	223
97	JOURNAL OF RADIATION RESEARCH	J RADIAT RES	0449-3060	1349-9157	RADIOLOGY, NUCLEAR MEDICINE & MEDICAL IMAGING - SCIE	3576	2	Q3	0.49	0.9147	97/135	2.2	Q3	1.9	0.5	120/202	Q3	40.84	0.00249	0.53775	0.468	28.5	Q3	86	9	7.6	0.9451	91
98	Journal of the Belgian Society of Radiology	J BELG SOC RADIOL	2514-8281	2514-8281	RADIOLOGY, NUCLEAR MEDICINE & MEDICAL IMAGING - SCIE	311	2	Q3	0.31	0.9462	97/135	1.9	Q3	1.9	<0.1	157/202	Q4	22.52	0.00041	0.08898	0.447	28.5	Q3	51	7.3	4.7	0.9107	56
99	Zeitschrift fur Medizinische Physik	Z MED PHYS	0939-3889	1876-4436	RADIOLOGY, NUCLEAR MEDICINE & MEDICAL IMAGING - SCIE	1007	2	Q3	1.1	0.4206	97/135	3.8	Q2	1.8	0.9	36/202	Q1	82.43	0.00129	0.27895	0.919	28.5	Q2	35	7.7	3.9	0.9459	37
100	Brachytherapy	BRACHYTHERAPY	1538-4721	1873-1449	RADIOLOGY, NUCLEAR MEDICINE & MEDICAL IMAGING - SCIE	2455	1.9	Q3	0.48	0.0471	100/135	1.9	Q3	1.5	0.3	123/202	Q3	39.36	0.00263	0.56768	0.455	26.3	Q3	96	8	5.7	0.9412	102
101	RADIOLOGIC CLINICS OF NORTH AMERICA	RADIOL CLIN N AM	0033-8389	1557-8275	RADIOLOGY, NUCLEAR MEDICINE & MEDICAL IMAGING - SCIE	2676	1.9	Q3	0.57	0	100/135	2.2	Q3	1.8	0.2	110/202	Q3	45.79	0.00183	0.39475	0.544	26.3	Q3	44	9.1	10.3	0.6027	73
102	Tomography	TOMOGRAPHY	2379-1381	2379-139X	RADIOLOGY, NUCLEAR MEDICINE & MEDICAL IMAGING - SCIE	810	1.9	Q3	0.63	1	100/135	2.2	Q3	1.7	0.5	99/202	Q2	51.24	0.00102	0.2209	0.539	26.3	Q3	219	6.8	3.5	0.9087	241
103	Journal of Medical Ultrasonics	J MED ULTRASON	1346-4523	1613-2254	RADIOLOGY, NUCLEAR MEDICINE & MEDICAL IMAGING - SCIE	850	1.8	Q4	0.42	0.1165	103/135	1.4	Q4	1.6	0.4	132/202	Q3	34.9	0.00096	0.20691	0.325	24.1	Q4	42	8.3	4.6	0.6087	69
104	ROFO-FORTSCHRITTE AUF DEM GEBIET DER RONTGENSTRAHLEN UND DER BILDGEBENDEN VERFAHREN	ROFO-FORTSCHR RONTG	1438-9029	1438-9010	RADIOLOGY, NUCLEAR MEDICINE & MEDICAL IMAGING - SCIE	1764	1.8	Q4	0.43	0.027	103/135	2.3	Q3	1.7	0.4	130/202	Q3	35.89	0.00137	0.29536	0.494	24.1	Q3	39	6.1	7	0.619	63
105	INTERVENTIONAL NEURORADIOLOGY	INTERV NEURORADIOL	1591-0199	2385-2011	RADIOLOGY, NUCLEAR MEDICINE & MEDICAL IMAGING - SCIE	2174	1.7	Q4	0.4	0.0597	105/135	1.7	Q4	1.5	0.3	138/202	Q3	31.93	0.00268	0.57892	0.466	22.6	Q3	174	5.9	5.6	0.8246	211
106	Medical Ultrasonography	MED ULTRASON	1844-4172	2066-8643	RADIOLOGY, NUCLEAR MEDICINE & MEDICAL IMAGING - SCIE	1183	1.7	Q4	0.41	0.9588	105/135	1.7	Q4	1.6	0.9	137/202	Q3	32.43	0.00113	0.24529	0.375	22.6	Q4	44	8.2	5.4	0.7213	61
107	RADIATION AND ENVIRONMENTAL BIOPHYSICS	RADIAT ENVIRON BIOPH	0301-634X	1432-2099	RADIOLOGY, NUCLEAR MEDICINE & MEDICAL IMAGING - SCIE	1769	1.7	Q4	0.43	0.3103	105/135	1.7	Q4	1.6	0.9	130/202	Q3	35.89	0.00084	0.18215	0.365	22.6	Q4	40	10.2	10.5	0.8511	47
108	Applied Radiation and Isotopes	APPL RADIAT ISOTOPES	0969-8043	1872-9800	RADIOLOGY, NUCLEAR MEDICINE & MEDICAL IMAGING - SCIE	9557	1.6	Q4	0.6	0.0638	108/135	1.5	Q4	1.4	0.4	104/202	Q3	48.76	0.00559	1.20323	0.294	20.4	Q4	407	10	8.8	0.976	417
109	Journal of Medical Imaging and Radiation Oncology	J MED IMAG RADIAT ON	1754-9477	1754-9485	RADIOLOGY, NUCLEAR MEDICINE & MEDICAL IMAGING - SCIE	1937	1.6	Q4	0.42	0.1026	108/135	1.7	Q4	1.5	0.6	132/202	Q3	34.9	0.00229	0.49299	0.427	20.4	Q4	79	5.8	5.3	0.7822	101
110	Magnetic Resonance Imaging Clinics of North America	MAGN RESON IMAGING C	1064-9689	1557-9786	RADIOLOGY, NUCLEAR MEDICINE & MEDICAL IMAGING - SCIE	1225	1.6	Q4	0.46	0.0288	108/135	1.9	Q3	1.6	0.1	126/202	Q3	37.87	0.0011	0.23872	0.507	20.4	Q3	32	10	7.4	0.9412	34
111	Hellenic Journal of Nuclear Medicine	HELL J NUCL MED	1108-1430	1790-5427	RADIOLOGY, NUCLEAR MEDICINE & MEDICAL IMAGING - SCIE	544	1.5	Q4	0.27	0	111/135	1.2	Q4	1.4	0.1	165/202	Q4	18.56	0.00046	0.10018	0.203	18.1	Q4	36	7.7	5.5	0.9	40
112	JOURNAL OF RADIOLOGICAL PROTECTION	J RADIOL PROT	0952-4746	1361-6498	RADIOLOGY, NUCLEAR MEDICINE & MEDICAL IMAGING - SCIE	1779	1.5	Q4	0.45	0.2037	111/135	1.5	Q4	1.1	0.6	129/202	Q3	36.39	0.00145	0.31248	0.325	18.1	Q4	121	9.2	6.3	0.9167	132
113	NUCLEAR MEDICINE COMMUNICATIONS	NUCL MED COMMUN	0143-3636	1473-5628	RADIOLOGY, NUCLEAR MEDICINE & MEDICAL IMAGING - SCIE	3355	1.5	Q4	0.42	0.1027	111/135	1.5	Q4	1.4	0.5	132/202	Q3	34.9	0.00243	0.52321	0.342	18.1	Q4	132	7.4	7.8	0.9103	145
114	NUKLEARMEDIZIN-NUCLEAR MEDICINE	NUKLEARMED-NUCL MED	0029-5566	2567-6407	RADIOLOGY, NUCLEAR MEDICINE & MEDICAL IMAGING - SCIE	553	1.5	Q4	0.36	0.0303	111/135	1.3	Q4	1.3	0.5	147/202	Q3	27.48	0.00029	0.0635	0.21	18.1	Q4	23	7	7.5	0.8214	28
115	QUARTERLY JOURNAL OF NUCLEAR MEDICINE AND MOLECULAR IMAGING	Q J NUCL MED MOL IM	1824-4785	1827-1936	RADIOLOGY, NUCLEAR MEDICINE & MEDICAL IMAGING - SCIE	874	1.5	Q4	0.42	0	111/135	1.5	Q4	1.5	1.2	132/202	Q3	34.9	0.00059	0.12887	0.34	18.1	Q4	16	7.7	8.1	0.4706	34
116	Current Medical Imaging	CURR MED IMAGING	1573-4056	1875-6603	RADIOLOGY, NUCLEAR MEDICINE & MEDICAL IMAGING - SCIE	1054	1.4	Q4	0.34	0.0081	116/135	1.2	Q4	1.3	0.5	153/202	Q4	24.5	0.00091	0.19695	0.174	14.4	Q4	105	7.8	3	0.5585	188
117	Journal of Contemporary Brachytherapy	J CONTEMP BRACHYTHER	1689-832X	2081-2841	RADIOLOGY, NUCLEAR MEDICINE & MEDICAL IMAGING - SCIE	881	1.4	Q4	0.32	0.9957	116/135	1.4	Q4	1.2	0.2	154/202	Q4	24.01	0.001	0.21604	0.288	14.4	Q4	66	8	4.8	0.9429	70
118	SEMINARS IN INTERVENTIONAL RADIOLOGY	SEMIN INTERVENT RAD	0739-9529	1098-8963	RADIOLOGY, NUCLEAR MEDICINE & MEDICAL IMAGING - SCIE	1658	1.4	Q4	0.3	0	116/135	1.9	Q3	1.3	0.1	159/202	Q4	21.53	0.0014	0.30251	0.565	14.4	Q3	71	8.6	8.6	0.9103	78
119	SEMINARS IN MUSCULOSKELETAL RADIOLOGY	SEMIN MUSCULOSKEL R	1089-7860	1098-898X	RADIOLOGY, NUCLEAR MEDICINE & MEDICAL IMAGING - SCIE	1160	1.4	Q4	0.37	0	116/135	1.5	Q4	1.3	0.2	144/202	Q3	28.96	0.00087	0.1882	0.342	14.4	Q4	58	10.5	7.4	0.9206	63
120	SURGICAL AND RADIOLOGIC ANATOMY	SURG RADIOL ANAT	0930-1038	1279-8517	RADIOLOGY, NUCLEAR MEDICINE & MEDICAL IMAGING - SCIE	4492	1.4	Q4	0.54	0.1192	116/135	1.4	Q4	1.2	0.3	115/202	Q3	43.32	0.00282	0.60877	0.308	14.4	Q4	170	10.5	9.7	0.914	186
121	ACTA RADIOLOGICA	ACTA RADIOL	0284-1851	1600-0455	RADIOLOGY, NUCLEAR MEDICINE & MEDICAL IMAGING - SCIE	5292	1.3	Q4	0.37	0.0338	121/135	1.5	Q4	1.3	0.1	144/202	Q3	28.96	0.00396	0.85449	0.365	10.7	Q4	177	7.2	8.6	0.9124	194
122	Cancer Radiotherapie	CANCER RADIOTHER	1278-3218	1769-6658	RADIOLOGY, NUCLEAR MEDICINE & MEDICAL IMAGING - SCIE	1316	1.3	Q4	0.26	0.0158	121/135	1.1	Q4	1	0.8	167/202	Q4	17.57	0.00096	0.20687	0.194	10.7	Q4	124	7.4	5.1	0.8435	147
123	JOURNAL OF COMPUTER ASSISTED TOMOGRAPHY	J COMPUT ASSIST TOMO	0363-8715	1532-3145	RADIOLOGY, NUCLEAR MEDICINE & MEDICAL IMAGING - SCIE	4812	1.3	Q4	0.39	0.0665	121/135	1.4	Q4	1.3	0.2	141/202	Q3	30.45	0.00224	0.48368	0.342	10.7	Q4	128	7.6	15.6	0.9343	137
124	Ultrasound Quarterly	ULTRASOUND Q	0894-8771	1536-0253	RADIOLOGY, NUCLEAR MEDICINE & MEDICAL IMAGING - SCIE	807	1.3	Q4	0.36	0.0516	121/135	1.3	Q4	1.2	0.4	147/202	Q3	27.48	0.00068	0.14733	0.294	10.7	Q4	40	10.6	6.5	0.8511	47
125	Medical Dosimetry	MED DOSIM	0958-3947	1873-4022	RADIOLOGY, NUCLEAR MEDICINE & MEDICAL IMAGING - SCIE	999	1.2	Q4	0.31	0.0237	125/135	1.3	Q4	1.2	0.3	157/202	Q4	22.52	0.0008	0.17338	0.288	7.8	Q4	60	7.8	7	0.9836	61
126	Revista Espanola de Medicina Nuclear e Imagen Molecular	REV ESP MED NUCL IMA	2253-654X	N/A	RADIOLOGY, NUCLEAR MEDICINE & MEDICAL IMAGING - SCIE	502	1.2	Q4	0.28	0	125/135	1.1	Q4	1	0.6	163/202	Q4	19.55	0.00039	0.08487	0.201	7.8	Q4	36	6.7	5.5	1	36
127	RADIOPROTECTION	RADIOPROTECTION	0033-8451	1769-700X	RADIOLOGY, NUCLEAR MEDICINE & MEDICAL IMAGING - SCIE	515	1.1	Q4	0.51	0.4245	127/135	1	Q4	0.5	1.4	119/202	Q3	41.34	0.00022	0.04916	0.132	6.3	Q4	35	6.6	6.8	0.9459	37
128	SEMINARS IN ULTRASOUND CT AND MRI	SEMIN ULTRASOUND CT	0887-2171	1558-5034	RADIOLOGY, NUCLEAR MEDICINE & MEDICAL IMAGING - SCIE	1360	1.1	Q4	0.4	0.0214	127/135	1.7	Q4	1.1	0.4	138/202	Q3	31.93	0.00074	0.15959	0.352	6.3	Q4	43	8.6	9.2	0.9348	46
129	RADIATION PROTECTION DOSIMETRY	RADIAT PROT DOSIM	0144-8420	1742-3406	RADIOLOGY, NUCLEAR MEDICINE & MEDICAL IMAGING - SCIE	6514	1	Q4	0.3	0.064	129/135	1	Q4	0.9	0.2	159/202	Q4	21.53	0.00273	0.58935	0.209	4.8	Q4	244	10.2	11.4	0.9959	245
130	JOURNAL OF CLINICAL ULTRASOUND	J CLIN ULTRASOUND	0091-2751	1097-0096	RADIOLOGY, NUCLEAR MEDICINE & MEDICAL IMAGING - SCIE	2442	0.9	Q4	0.24	0.0563	130/135	1	Q4	0.9	0.4	173/202	Q4	14.6	0.00133	0.28833	0.238	4.1	Q4	130	6.6	11.8	0.7182	181
131	Radiologie	RADIOLOGIE	2731-7048	2731-7056	RADIOLOGY, NUCLEAR MEDICINE & MEDICAL IMAGING - SCIE	696	0.7	Q4	N/A	0.1753	131/135	0.6	Q4	0.6	0.2	N/A	N/A	N/A	0.00048	0.1042	0.103	3.3	Q4	103	6.8	6.4	0.9196	112
132	CONCEPTS IN MAGNETIC RESONANCE PART A	CONCEPT MAGN RESON A	1546-6086	1552-5023	RADIOLOGY, NUCLEAR MEDICINE & MEDICAL IMAGING - SCIE	482	0.6	Q4	0.11	1	132/135	0.9	Q4	0.6	0.1	192/202	Q4	5.2	0.0001	0.02332	0.3	2.6	Q4	10	3.4	12.8	0.9091	11
133	International Journal of Radiation Research	INT J RADIAT RES	2322-3243	2322-3243	RADIOLOGY, NUCLEAR MEDICINE & MEDICAL IMAGING - SCIE	459	0.6	Q4	0.19	0.2149	132/135	0.7	Q4	0.4	0.1	181/202	Q4	10.64	0.00032	0.0692	0.087	2.6	Q4	127	9	4.3	0.9549	133
134	SEMINARS IN ROENTGENOLOGY	SEMIN ROENTGENOL	0037-198X	1558-4658	RADIOLOGY, NUCLEAR MEDICINE & MEDICAL IMAGING - SCIE	424	0.4	Q4	0.14	0	134/135	0.7	Q4	0.4	0.2	187/202	Q4	7.67	0.00024	0.05375	0.183	1.1	Q4	33	8.3	12.7	0.9429	35
135	Iranian Journal of Radiology	IRAN J RADIOL	1735-1065	2008-2711	RADIOLOGY, NUCLEAR MEDICINE & MEDICAL IMAGING - SCIE	446	0.3	Q4	0.06	1	135/135	0.3	Q4	0.3	0.1	196/202	Q4	3.22	0.00021	0.04524	0.057	0.4	Q4	45	7.6	6.9	0.9375	48

## Sheet: JYZ assessment
No	Journal name	Inclusion	Journal name	Publisher	Region	Publication frequency	Only in Radiology	Homepage	Offical Journal	Submission Guideline	CONSORT	STROBE	PRISMA	SPIRIT	PRISMA-P	STARD	TRIPOD	CARE	ARRIVE	AGREE	RIGHT	SRQR	COREQ	SQUIRE	CHEERS	CONSORT-AI	SPIRIT-AI	FUTURE-AI	MI-CLAIM	MINIMAR	CLAIM	MAIC-10	RQS	IBSI	CLEAR
1	RADIOLOGY	☑️	RADIOLOGY	Society	USA	12	Y	https://pubs.rsna.org/journal/radiology	Radiological Society of North America	https://pubs.rsna.org/page/radiology/author-instructions	1	1	1	0	0	1		0	0	0	0	0	0	0	0	0	0	0	0	0	0	0	0	0	0
2	JACC-Cardiovascular Imaging	☑️	JACC-Cardiovascular Imaging	Elsevier	USA	12	N	https://www.jacc.org/journal/imaging	American College of Cardiology	https://www.jacc.org/pb-assets/documents/author-instructions-jacc-imaging-1688567245837.pdf	0	0	0	0	0	0	0	0	0	0	0	0	0	0	0	0	0	0	0	0	0	0	0	0	0
3	MEDICAL IMAGE ANALYSIS	☑️	MEDICAL IMAGE ANALYSIS	Elsevier	Netherlands	8	N	https://www.sciencedirect.com/journal/medical-image-analysis/	The Medical Image Computing and Computer Assisted Intervention Society	https://www.elsevier.com/journals/medical-image-analysis/1361-8415/guide-for-authors	0	0	0	0	0	0	0	0	0	0	0	0	0	0	0	0	0	0	0	0	0	0	0	0	0
4	CLINICAL NUCLEAR MEDICINE	☑️	CLINICAL NUCLEAR MEDICINE	Lippincott Williams & Wilkins	USA	12	Y	https://journals.lww.com/nuclearmed/pages/default.aspx	American College of Nuclear Medicine	https://edmgr.ovid.com/cnm/accounts/ifauth.htm	0	0	0	0	0	0	0	0	0	0	0	0	0	0	0	0	0	0	0	0	0	0	0	0	0
5	IEEE TRANSACTIONS ON MEDICAL IMAGING	☑️	IEEE TRANSACTIONS ON MEDICAL IMAGING	Society	USA	12	N	https://www.embs.org/tmi/	IEEE Engineering in Medicine and Biology Society	https://www.embs.org/tmi/authors/instructions/	0	0	0	0	0	0	0	0	0	0	0	0	0	0	0	0	0	0	0	0	0	0	0	0	0
6	JOURNAL OF NUCLEAR MEDICINE	☑️	JOURNAL OF NUCLEAR MEDICINE	Society	USA	12	Y	https://jnm.snmjournals.org	Society of Nuclear Medicine and Molecular Imaging	https://jnm.snmjournals.org/sites/default/files/additional-assets/JNMInfoforAuthors_11082022.pdf	1	0	1	0	0	1	0	0	1	0	0	0	0	0	0	0	0	0	0	0	0	0	0	0	0
7	EUROPEAN JOURNAL OF NUCLEAR MEDICINE AND MOLECULAR IMAGING	☑️	EUROPEAN JOURNAL OF NUCLEAR MEDICINE AND MOLECULAR IMAGING	Springer	Germany	12	Y	https://www.springer.com/journal/259	European Association of Nuclear Medicine	https://www.springer.com/journal/259/submission-guidelines	2	2	2	2	0	2	2	2	2	2	2	2	2	2	2	0	0	0	0	0	0	0	0	0	0
8	Radiologia Medica	☑️	Radiologia Medica	Springer	Italy	12	Y	https://www.springer.com/journal/11547	Italian Society of Medical and Interventional Radiology	https://www.springer.com/journal/11547/submission-guidelines	2	2	2	2	2	2	2	2	2	2	2	2	2	2	2	0	0	0	0	0	0	0	0	0	0
9	Photoacoustics	☑️	Photoacoustics	Elsevier	Netherlands	4	N	https://www.sciencedirect.com/journal/photoacoustics	None	https://www.elsevier.com/journals/photoacoustics/2213-5979/guide-for-authors	1	0	0	0	0	0	0	0	0	0	0	0	0	0	0	0	0	0	0	0	0	0	0	0	0
10	Circulation-Cardiovascular Imaging	☑️	Circulation-Cardiovascular Imaging	Lippincott Williams & Wilkins	USA	12	N	https://www.ahajournals.org/journal/circimaging	American Heart Association	https://www.ahajournals.org/circimaging/author-instructions	2	2	2	0	0	2	2	0	2	0	0	0	0	0	0	0	0	0	0	0	0	0	0	0	0
11	ULTRASOUND IN OBSTETRICS & GYNECOLOGY	☑️	ULTRASOUND IN OBSTETRICS & GYNECOLOGY	Wiley	USA	12	N	https://obgyn.onlinelibrary.wiley.com/journal/14690705/	International Society of Ultrasound in Obstetrics and Gynecology	https://obgyn.onlinelibrary.wiley.com/hub/journal/14690705/about/author-guidelines	1	1	1	0	0	1	1	0	0	0	0	0	0	0	1	0	0	0	0	0	0	0	0	0	0
12	INTERNATIONAL JOURNAL OF RADIATION ONCOLOGY BIOLOGY PHYSICS	☑️	INTERNATIONAL JOURNAL OF RADIATION ONCOLOGY BIOLOGY PHYSICS	Elsevier	USA	15	N	https://www.sciencedirect.com/journal/international-journal-of-radiation-oncology-biology-physics	American Society for Radiation Oncology	https://www.astro.org/News-and-Publications/Journals/Author-Instructions	2	2	2	0	0	0	0	0	0	0	0	0	0	0	0	0	0	0	0	0	0	0	0	0	0
13	INVESTIGATIVE RADIOLOGY	☑️	INVESTIGATIVE RADIOLOGY	Lippincott Williams & Wilkins	USA	12	Y	https://journals.lww.com/investigativeradiology/pages/default.aspx	None	https://edmgr.ovid.com/ir/accounts/ifauth.htm	0	0	0	0	0	0	0	0	0	0	0	0	0	0	0	0	0	0	0	0	0	0	0	0	0
14	JOURNAL OF CARDIOVASCULAR MAGNETIC RESONANCE	☑️	JOURNAL OF CARDIOVASCULAR MAGNETIC RESONANCE	BMC	USA	1	N	https://jcmr-online.biomedcentral.com	Society for Cardiovascular Magnetic Resonance.	https://jcmr-online.biomedcentral.com/submission-guidelines	1	2	2	2	2	2	2	2	2	4	4	4	2	4	2	0	0	0	0	0	0	0	0	0	0
15	European Heart Journal-Cardiovascular Imaging	☑️	European Heart Journal-Cardiovascular Imaging	Oxford	England	12	N	https://academic.oup.com/ehjcimaging	European Society of Cardiology	https://academic.oup.com/ehjcimaging/pages/General_Instructions	2	2	2	2	0	2	0	0	2	0	0	2	0	2	2	0	0	0	0	0	0	0	0	0	0
16	EUROPEAN RADIOLOGY	☑️	EUROPEAN RADIOLOGY	Springer	Germany	12	Y	https://www.springer.com/journal/330	European Society of Radiology	https://www.european-radiology.org/for-authors/submission-guidelines/	2	2	2	0	0	2	2	0	0	0	0	0	0	0	0	0	0	0	0	0	2	0	0	0	0
17	COMPUTERIZED MEDICAL IMAGING AND GRAPHICS	☑️	COMPUTERIZED MEDICAL IMAGING AND GRAPHICS	Elsevier	USA	8	N	https://www.sciencedirect.com/journal/computerized-medical-imaging-and-graphics/	None	https://www.elsevier.com/journals/computerized-medical-imaging-and-graphics/0895-6111/guide-for-authors	0	0	0	0	0	0	0	0	0	0	0	0	0	0	0	0	0	0	0	0	0	0	0	0	0
18	NEUROIMAGE	☑️	NEUROIMAGE	Elsevier	USA	20	N	https://www.sciencedirect.com/journal/neuroimage	None	https://www.elsevier.com/journals/neuroimage/1053-8119/guide-for-authors	4	4	4	0	0	4	0	0	2	0	0	0	0	0	0	0	0	0	0	0	0	0	0	0	0
19	RADIOTHERAPY AND ONCOLOGY	☑️	RADIOTHERAPY AND ONCOLOGY	Elsevier	Netherlands	12	N	https://www.thegreenjournal.com	European Society for Radiotherapy & Oncology	https://www.thegreenjournal.com/content/authorinfo	1	4	4	0	0	4	0	0	2	0	0	0	0	0	0	0	0	0	0	0	0	0	0	0	0
20	Diagnostic and Interventional Imaging	☑️	Diagnostic and Interventional Imaging	Elsevier	France	12	Y	https://www.sciencedirect.com/journal/diagnostic-and-interventional-imaging/	Société Française de Radiologie	https://www.elsevier.com/journals/diagnostic-and-interventional-imaging/2211-5684/guide-for-authors	1	4	4	0	0	4	0	0	2	0	0	0	0	0	0	0	0	0	0	0	0	0	0	0	0
21	RADIOGRAPHICS	Review	RADIOGRAPHICS	N/a	N/a	N/a	N/a	N/a	N/a	N/a	N/a	N/a	N/a	N/a	N/a	N/a	N/a	N/a	N/a	N/a	N/a	N/a	N/a	N/a	N/a	N/a	N/a	N/a	N/a	N/a	N/a	N/a	N/a	N/a	N/a
22	Journal of Cardiovascular Computed Tomography	☑️	Journal of Cardiovascular Computed Tomography	Elsevier	USA	6	N	https://www.journalofcardiovascularct.com	Society of Cardiovascular CT	https://www.journalofcardiovascularct.com/content/authorinfo	0	0	0	0	0	0	0	0	0	0	0	0	0	0	0	0	0	0	0	0	0	0	0	0	0
23	AMERICAN JOURNAL OF ROENTGENOLOGY	☑️	AMERICAN JOURNAL OF ROENTGENOLOGY	Society	USA	12	Y	https://ajronline.org	American Roentgen Ray Society	https://ajronline.org/authorguidelines	0	0	2	0	0	0	0	0	0	0	0	0	0	0	0	0	0	0	0	0	0	0	0	0	0
24	CANCER IMAGING	☑️	CANCER IMAGING	BMC	England	1	N	https://cancerimagingjournal.biomedcentral.com	International Cancer Imaging	https://cancerimagingjournal.biomedcentral.com/submission-guidelines	1	2	2	2	2	2	2	2	2	4	4	4	2	4	4	0	0	0	0	0	0	0	0	0	0
25	SEMINARS IN NUCLEAR MEDICINE	Review	SEMINARS IN NUCLEAR MEDICINE	N/a	N/a	N/a	N/a	N/a	N/a	N/a	N/a	N/a	N/a	N/a	N/a	N/a	N/a	N/a	N/a	N/a	N/a	N/a	N/a	N/a	N/a	N/a	N/a	N/a	N/a	N/a	N/a	N/a	N/a	N/a	N/a
26	ACADEMIC RADIOLOGY	☑️	ACADEMIC RADIOLOGY	Elsevier	USA	12	Y	https://www.sciencedirect.com/journal/academic-radiology	Association of University Radiologists	https://www.elsevier.com/journals/academic-radiology/1076-6332/guide-for-authors	1	4	4	0	0	4	0	0	2	0	0	0	0	0	0	0	0	0	0	0	0	0	0	0	0
27	HUMAN BRAIN MAPPING	☑️	HUMAN BRAIN MAPPING	Wiley	USA	12	N	https://onlinelibrary.wiley.com/journal/10970193	None	https://onlinelibrary.wiley.com/page/journal/10970193/homepage/forauthors.html	0	0	0	0	0	0	0	0	0	0	0	0	0	0	0	0	0	0	0	0	0	0	0	0	0
28	KOREAN JOURNAL OF RADIOLOGY	☑️	KOREAN JOURNAL OF RADIOLOGY	Society	South Korea	12	Y	https://www.kjronline.org	Korean Society of Radiology	https://www.kjronline.org/index.php?body=Instruction	4	4	4	4	4	4	4	4	4	4	4	4	4	4	4	0	0	0	0	0	0	0	0	0	0
29	Insights into Imaging	☑️	Insights into Imaging	Springer	Germany	1	Y	https://insightsimaging.springeropen.com	European Society of Radiology	https://insightsimaging.springeropen.com/submission-guidelines/preparing-your-manuscript	2	2	2	0	0	2	0	0	2	0	0	0	0	0	0	0	0	0	0	0	0	0	0	0	0
30	Journal of the American College of Radiology	☑️	Journal of the American College of Radiology	Elsevier	USA	12	Y	https://www.jacr.org	American College of Radiology	https://www.jacr.org/content/authorinfo	2	2	2	0	0	0	0	0	0	0	0	0	0	2	0	0	0	0	0	0	2	0	0	0	0
31	JOURNAL OF DIGITAL IMAGING	☑️	JOURNAL OF DIGITAL IMAGING	Springer	USA	6	Y	https://www.springer.com/journal/10278	Society for Imaging Informatics in Medicine	https://www.springer.com/journal/10278/submission-guidelines	2	2	2	2	2	2	2	2	2	2	2	2	2	2	2	0	0	0	0	0	0	0	0	0	0
32	JOURNAL OF MAGNETIC RESONANCE IMAGING	☑️	JOURNAL OF MAGNETIC RESONANCE IMAGING	Wiley	USA	12	Y	https://onlinelibrary.wiley.com/journal/15222586?journalRedirectCheck=true	International Society for Magnetic Resonance in Medicine:	https://onlinelibrary.wiley.com/page/journal/15222586/homepage/forauthors.html	2	0	2	0	0	2	0	0	0	0	0	0	0	0	0	0	0	0	0	0	0	0	0	0	0
33	Physical and Engineering Sciences in Medicine	☑️	Physical and Engineering Sciences in Medicine	Springer	Netherlands	4	N	https://www.springer.com/journal/13246	Australasian College of Physical Scientists and Engineers in Medicine	https://www.springer.com/journal/13246/submission-guidelines	2	2	2	2	2	2	2	2	2	2	2	2	2	2	2	0	0	0	0	0	0	0	0	0	0
34	ULTRASONICS	☑️	ULTRASONICS	Elsevier	Netherlands	9	N	https://www.sciencedirect.com/journal/ultrasonics	None	https://www.elsevier.com/journals/ultrasonics/0041-624X/guide-for-authors	0	0	0	0	0	0	0	0	0	0	0	0	0	0	0	0	0	0	0	0	0	0	0	0	0
35	EJNMMI Physics	☑️	EJNMMI Physics	Springer	Germany	1	Y	https://ejnmmiphys.springeropen.com	European Association of Nuclear Medicine	https://ejnmmiphys.springeropen.com/submission-guidelines	2	2	2	4	4	2	4	4	2	4	4	4	4	4	4	0	0	0	0	0	0	0	0	0	0
36	MEDICAL PHYSICS	☑️	MEDICAL PHYSICS	Wiley	USA	12	Y	https://www.medphys.org	American Association of Physicists in Medicine	https://aapm.onlinelibrary.wiley.com/hub/journal/24734209/about/author-guidelines	0	0	0	0	0	0	0	0	2	0	0	0	0	0	0	0	0	0	0	0	0	0	0	0	0
37	Radiation Oncology	☑️	Radiation Oncology	BMC	England	1	N	https://ro-journal.biomedcentral.com	None	https://ro-journal.biomedcentral.com/submission-guidelines	2	2	2	2	2	2	2	2	2	4	4	4	2	4	2	0	0	0	0	0	0	0	0	0	0
38	AMERICAN JOURNAL OF NEURORADIOLOGY	☑️	AMERICAN JOURNAL OF NEURORADIOLOGY	Society	USA	12	N	https://www.ajnr.org	American Society of Neuroradiology	https://www.ajnr.org/page/content/Information-for-Authors	0	0	2	0	0	2	0	0	0	0	0	0	0	0	0	0	0	0	0	0	0	0	0	0	0
39	JOURNAL OF BIOMEDICAL OPTICS	☑️	JOURNAL OF BIOMEDICAL OPTICS	Society	USA	12	N	https://www.spiedigitallibrary.org/journals/journal-of-biomedical-optics?SSO=1	Society of Photo-Optical Instrumentation Engineers	https://www.spiedigitallibrary.org/journals/journal-of-biomedical-optics/author-guidelines#navBarAnchor	0	0	0	0	0	0	0	0	0	0	0	0	0	0	0	0	0	0	0	0	0	0	0	0	0
40	JOURNAL OF NEURORADIOLOGY	☑️	JOURNAL OF NEURORADIOLOGY	Elsevier	France	5	N	https://www.sciencedirect.com/journal/journal-of-neuroradiology	French Society of Neuroradiology	https://www.elsevier.com/journals/journal-of-neuroradiology/0150-9861/guide-for-authors	4	4	4	0	0	4	0	0	2	0	0	0	0	0	0	0	0	0	0	0	0	0	0	0	0
41	PHYSICS IN MEDICINE AND BIOLOGY	☑️	PHYSICS IN MEDICINE AND BIOLOGY	IOP	England	24	N	https://iopscience.iop.org/journal/0031-9155	Institute of Physics and Engineering in Medicine	https://publishingsupport.iopscience.iop.org/journals/physics-in-medicine-biology/	0	0	0	0	0	0	0	0	0	0	0	0	0	0	0	0	0	0	0	0	0	0	0	0	0
42	SEMINARS IN RADIATION ONCOLOGY	Review	SEMINARS IN RADIATION ONCOLOGY	N/a	N/a	N/a	N/a	N/a	N/a	N/a	N/a	N/a	N/a	N/a	N/a	N/a	N/a	N/a	N/a	N/a	N/a	N/a	N/a	N/a	N/a	N/a	N/a	N/a	N/a	N/a	N/a	N/a	N/a	N/a	N/a
43	Biomedical Optics Express	☑️	Biomedical Optics Express	Optica Publishing Group	USA	12	N	https://opg.optica.org/boe/home.cfm	None	https://opg.optica.org/boe/author/author.cfm	0	0	0	0	0	0	0	0	0	0	0	0	0	0	0	0	0	0	0	0	0	0	0	0	0
44	CANCER BIOTHERAPY AND RADIOPHARMACEUTICALS	☑️	CANCER BIOTHERAPY AND RADIOPHARMACEUTICALS	Mary Ann Libert	USA	10	N	https://home.liebertpub.com/publications/cancer-biotherapy-and-radiopharmaceuticals/8/	None	https://home.liebertpub.com/publications/cancer-biotherapy-and-radiopharmaceuticals/8/for-authors#policies	4	4	4	4	4	4	4	4	4	4	4	4	4	4	4	0	0	0	0	0	0	0	0	0	0
45	Physica Medica-European Journal of Medical Physics	☑️	Physica Medica-European Journal of Medical Physics	Elsevier	Italy	8	Y	https://www.physicamedica.com	International Organization for Medical Physics	https://www.physicamedica.com/content/authorinfo	1	0	0	0	0	0	0	0	0	0	0	0	0	0	0	0	0	0	0	0	0	0	0	0	0
46	RADIATION RESEARCH	☑️	RADIATION RESEARCH	Society	USA	12	N	https://meridian.allenpress.com/radiation-research	Radiation Research Society	https://meridian.allenpress.com/DocumentLibrary/RADE/RARE_Info_for_Authors_5-30-2018.pdf	0	0	0	0	0	0	0	0	0	0	0	0	0	0	0	0	0	0	0	0	0	0	0	0	0
47	ULTRASCHALL IN DER MEDIZIN	German	ULTRASCHALL IN DER MEDIZIN	N/a	N/a	N/a	N/a	N/a	N/a	N/a	N/a	N/a	N/a	N/a	N/a	N/a	N/a	N/a	N/a	N/a	N/a	N/a	N/a	N/a	N/a	N/a	N/a	N/a	N/a	N/a	N/a	N/a	N/a	N/a	N/a
48	DENTOMAXILLOFACIAL RADIOLOGY	☑️	DENTOMAXILLOFACIAL RADIOLOGY	Society	England	8	N	https://www.birpublications.org/journal/dmfr	British Institute of Radiology	https://www.birpublications.org/page/ifa/dmfr	1	2	2	4	0	2	0	4	4	4	0	4	0	4	4	0	0	0	0	0	0	0	0	0	0
49	EUROPEAN JOURNAL OF RADIOLOGY	☑️	EUROPEAN JOURNAL OF RADIOLOGY	Elsevier	Ireland	12	Y	https://www.sciencedirect.com/journal/european-journal-of-radiology	None	https://www.elsevier.com/journals/european-journal-of-radiology/0720-048X/guide-for-authors	4	4	4	0	0	4	0	0	2	0	0	0	0	0	0	0	0	0	0	0	0	0	0	0	0
50	JOURNAL OF THORACIC IMAGING	☑️	JOURNAL OF THORACIC IMAGING	Lippincott Williams & Wilkins	USA	6	Y	https://journals.lww.com/thoracicimaging/pages/default.aspx	Society of Thoracic Radiology	https://edmgr.ovid.com/jti/accounts/ifauth.htm	0	0	0	0	0	0	0	0	0	0	0	0	0	0	0	0	0	0	0	0	0	0	0	0	0
51	MAGNETIC RESONANCE IN MEDICINE	☑️	MAGNETIC RESONANCE IN MEDICINE	Wiley	USA	12	Y	https://onlinelibrary.wiley.com/journal/15222594	International Society for Magnetic Resonance in Medicine:	https://onlinelibrary.wiley.com/pb-assets/assets/15222594/authorguidelinesdec22-1671206311.pdf	0	0	0	0	0	0	0	0	0	0	0	0	0	0	0	0	0	0	0	0	0	0	0	0	0
52	Practical Radiation Oncology	☑️	Practical Radiation Oncology	Elsevier	USA	6	N	https://www.practicalradonc.org	American Society for Radiation Oncology	https://www.astro.org/News-and-Publications/Journals/Author-Instructions	2	2	2	0	0	0	0	0	0	0	0	0	0	0	0	0	0	0	0	0	0	0	0	0	0
53	EJNMMI Research	☑️	EJNMMI Research	Springer	Germany	1	Y	https://ejnmmires.springeropen.com	American College of Nuclear Medicine	https://ejnmmires.springeropen.com/submission-guidelines	2	2	2	4	4	2	4	4	2	4	4	4	4	4	4	0	0	0	0	0	0	0	0	0	0
54	CANADIAN ASSOCIATION OF RADIOLOGISTS JOURNAL-JOURNAL DE L ASSOCIATION CANADIENNE DES RADIOLOGISTES	☑️	CANADIAN ASSOCIATION OF RADIOLOGISTS JOURNAL-JOURNAL DE L ASSOCIATION CANADIENNE DES RADIOLOGISTES	SAGE	Canada	1	Y	https://journals.sagepub.com/home/caj	Canadian Association of Radiologists	https://journals.sagepub.com/author-instructions/CAJ	2	4	2	4	4	2	4	4	4	4	4	4	4	4	4	0	0	0	0	0	0	0	0	0	0
55	Clinical and Translational Radiation Oncology	☑️	Clinical and Translational Radiation Oncology	Elsevier	Ireland	6	N	https://www.sciencedirect.com/journal/clinical-and-translational-radiation-oncology?utm_medium=SRCH&dgcid=STMJ_1648021317_SC&utm_source=B&utm_campaign=STMJ_1648021317_SC	European Society for Radiotherapy & Oncology	https://www.elsevier.com/journals/clinical-and-translational-radiation-oncology/2405-6308/guide-for-authors	1	4	4	0	0	4	0	0	2	0	0	0	0	0	0	0	0	0	0	0	0	0	0	0	0
56	INTERNATIONAL JOURNAL OF HYPERTHERMIA	☑️	INTERNATIONAL JOURNAL OF HYPERTHERMIA	Taylor & Francis	England	8	N	https://www.tandfonline.com/journals/ihyt20?utm_source=TFO&utm_medium=cms&utm_campaign=JRA25531	Society for Thermal Medicine	https://www.tandfonline.com/action/authorSubmission?show=instructions&journalCode=ihyt20	4	4	4	4	4	4	4	4	4	4	4	4	4	4	4	0	0	0	0	0	0	0	0	0	0
57	MOLECULAR IMAGING AND BIOLOGY	☑️	MOLECULAR IMAGING AND BIOLOGY	Springer	USA	6	Y	https://www.springer.com/journal/11307	World Molecular Imaging Society	https://www.springer.com/journal/11307/submission-guidelines	0	0	0	0	0	0	0	0	0	0	0	0	0	0	0	0	0	0	0	0	0	0	0	0	0
58	NUCLEAR MEDICINE AND BIOLOGY	☑️	NUCLEAR MEDICINE AND BIOLOGY	Elsevier	USA	8	Y	https://www.sciencedirect.com/journal/nuclear-medicine-and-biology	Society of Radiopharmaceutical Sciences	https://www.elsevier.com/journals/nuclear-medicine-and-biology/0969-8051/guide-for-authors	1	4	4	0	0	4	0	0	2	0	0	0	0	0	0	0	0	0	0	0	0	0	0	0	0
59	STRAHLENTHERAPIE UND ONKOLOGIE	☑️	STRAHLENTHERAPIE UND ONKOLOGIE	Springer	Germany	12	N	https://www.springer.com/journal/66	German Society of Radiation Oncology	https://www.springer.com/journal/66/submission-guidelines	2	2	2	2	2	2	2	2	2	2	2	2	2	2	2	0	0	0	0	0	0	0	0	0	0
60	Ultrasonography	☑️	Ultrasonography	Society	South Korea	4	Y	https://www.e-ultrasonography.org	Korean Society of Ultrasound Medicine	https://www.e-ultrasonography.org/authors/authors.php	2	2	2	0	0	2	0	0	0	0	0	0	0	0	0	0	0	0	0	0	0	0	0	0	0
61	International Journal of Computer Assisted Radiology and Surgery	☑️	International Journal of Computer Assisted Radiology and Surgery	Springer	Germany	6	N	https://www.springer.com/journal/11548	None	https://www.springer.com/journal/11548/submission-guidelines	4	4	4	4	4	4	4	4	4	4	4	4	4	4	4	0	0	0	0	0	0	0	0	0	0
62	Magnetic Resonance in Medical Sciences	☑️	Magnetic Resonance in Medical Sciences	Society	Japan	4	Y	https://www.jstage.jst.go.jp/browse/mrms	Japanese Society of Magnetic Resonance	https://www.jsmrm.jp/modules/mrms/index.php?content_id=1	4	4	4	0	0	4	0	0	0	0	0	0	0	0	0	0	0	0	0	0	0	0	0	0	0
63	CARDIOVASCULAR AND INTERVENTIONAL RADIOLOGY	☑️	CARDIOVASCULAR AND INTERVENTIONAL RADIOLOGY	Springer	USA	12	N	https://www.springer.com/journal/270	Cardiovascular and Interventional Radiological Society of Europe	https://www.springer.com/journal/270/submission-guidelines	4	4	4	4	4	4	4	4	4	4	4	4	4	4	4	0	0	0	0	0	0	0	0	0	0
64	JOURNAL OF VASCULAR AND INTERVENTIONAL RADIOLOGY	☑️	JOURNAL OF VASCULAR AND INTERVENTIONAL RADIOLOGY	Elsevier	USA	12	N	https://www.sciencedirect.com/journal/journal-of-vascular-and-interventional-radiology	Society of Interventional Radiology	https://www.elsevier.com/journals/journal-of-vascular-and-interventional-radiology/1051-0443/guide-for-authors	1	2	1	0	0	0	0	0	1	0	0	0	0	0	0	0	0	0	0	0	0	0	0	0	0
65	NMR IN BIOMEDICINE	☑️	NMR IN BIOMEDICINE	Wiley	England	12	N	https://analyticalsciencejournals.onlinelibrary.wiley.com/journal/10991492/?utm_medium=referral&utm_source=baidu_scholar&utm_campaign=RWA17109&utm_content=Global_Marketing_PS_NMR_in_Biomedicine	None	https://analyticalsciencejournals.onlinelibrary.wiley.com/hub/journal/10991492/homepage/forauthors.html	0	0	0	0	0	0	0	0	0	0	0	0	0	0	0	0	0	0	0	0	0	0	0	0	0
66	ULTRASOUND IN MEDICINE AND BIOLOGY	☑️	ULTRASOUND IN MEDICINE AND BIOLOGY	Elsevier	England	12	N	https://www.sciencedirect.com/journal/ultrasound-in-medicine-and-biology	World Federation for Ultrasound in Medicine and Biology	https://www.elsevier.com/journals/ultrasound-in-medicine-and-biology/0301-5629/guide-for-authors	2	0	2	0	0	2	0	0	0	0	0	0	0	0	0	0	0	0	0	0	0	0	0	0	0
67	Clinical Neuroradiology	☑️	Clinical Neuroradiology	Springer	Germany	4	N	https://www.springer.com/journal/62	German, Austrian, and Swiss Societies of Neuroradiology	https://www.springer.com/journal/62/submission-guidelines	4	4	4	4	4	4	4	4	4	4	4	4	4	4	4	0	0	0	0	0	0	0	0	0	0
68	Molecular Imaging	☑️	Molecular Imaging	Hindawi	USA	1	N	https://www.hindawi.com/journals/moi/	Society of Nuclear Medicine and Molecular Imaging	https://www.hindawi.com/journals/moi/guidelines/	1	1	1	0	0	1	0	1	1	0	0	1	0	0	0	0	0	0	0	0	0	0	0	0	0
69	NEURORADIOLOGY	☑️	NEURORADIOLOGY	Springer	Germany	6	N	https://www.springer.com/journal/234/	European Society of Neuroradiology	https://www.springer.com/journal/234/submission-guidelines	4	4	4	4	4	4	4	4	4	4	4	4	4	4	4	0	0	0	0	0	0	0	0	0	0
70	Quantitative Imaging in Medicine and Surgery	☑️	Quantitative Imaging in Medicine and Surgery	AME	China	12	Y	https://qims.amegroups.org	None	https://qims.amegroups.org/pages/view/guidelines-for-authors	1	1	1	4	4	1	1	4	1	4	1	4	4	4	4	0	0	0	0	0	0	0	0	0	0
71	BMC MEDICAL IMAGING	☑️	BMC MEDICAL IMAGING	BMC	England	1	Y	https://bmcmedimaging.biomedcentral.com	None	https://bmcmedimaging.biomedcentral.com/submission-guidelines	1	2	2	2	2	2	2	2	2	4	4	4	2	4	4	0	0	0	0	0	0	0	0	0	0
72	ANNALS OF NUCLEAR MEDICINE	☑️	ANNALS OF NUCLEAR MEDICINE	Springer	Japan	10	Y	https://www.springer.com/journal/12149/	Japanese Society of Nuclear Medicine	https://www.springer.com/journal/12149/submission-guidelines	4	4	4	0	0	4	0	0	0	0	0	0	0	0	0	0	0	0	0	0	0	0	0	0	0
73	BRITISH JOURNAL OF RADIOLOGY	☑️	BRITISH JOURNAL OF RADIOLOGY	Society	England	12	Y	https://www.birpublications.org/journal/bjr	British Institute of Radiology	https://www.birpublications.org/page/ifa/bjr	1	2	2	4	0	2	0	4	4	4	0	4	0	4	4	0	0	0	0	0	0	0	0	0	0
74	CLINICAL RADIOLOGY	☑️	CLINICAL RADIOLOGY	Elsevier	England	12	Y	https://www.clinicalradiologyonline.net	The Royal College of Radiologists	https://www.clinicalradiologyonline.net/content/authorinfo	4	4	4	0	0	2	0	0	2	0	0	0	0	0	0	0	0	0	0	0	0	0	0	0	0
75	INTERNATIONAL JOURNAL OF RADIATION BIOLOGY	☑️	INTERNATIONAL JOURNAL OF RADIATION BIOLOGY	Taylor & Francis	England	12	N	https://www.tandfonline.com/journals/irab20	None	https://www.tandfonline.com/action/authorSubmission?show=instructions&journalCode=irab20	0	0	0	0	0	0	0	0	0	0	0	0	0	0	0	0	0	0	0	0	0	0	0	0	0
76	Dose-Response	☑️	Dose-Response	SAGE	USA	4	N	https://journals.sagepub.com/home/dosb	International Dose-Response Society	https://journals.sagepub.com/author-instructions/DOS	1	4	1	4	4	4	4	4	4	4	4	4	4	4	4	0	0	0	0	0	0	0	0	0	0
77	Journal of Innovative Optical Health Sciences	☑️	Journal of Innovative Optical Health Sciences	World Scientific Publishing	China	6	N	https://www.worldscientific.com/worldscinet/jiohs	None	https://www.worldscientific.com/page/jiohs/submission-guidelines	0	0	0	0	0	0	0	0	0	0	0	0	0	0	0	0	0	0	0	0	0	0	0	0	0
78	MAGNETIC RESONANCE IMAGING	☑️	MAGNETIC RESONANCE IMAGING	Elsevier	USA	10	Y	https://www.sciencedirect.com/journal/magnetic-resonance-imaging	None	https://www.elsevier.com/journals/magnetic-resonance-imaging/0730-725x/guide-for-authors	0	0	0	0	0	0	0	0	0	0	0	0	0	0	0	0	0	0	0	0	0	0	0	0	0
79	Abdominal Radiology	☑️	Abdominal Radiology	Springer	USA	12	Y	https://www.springer.com/journal/261	Society of Abdominal Radiology	https://www.springer.com/journal/261/submission-guidelines	2	2	2	2	2	2	2	2	2	2	2	2	2	2	2	0	0	0	0	0	0	0	0	0	0
80	JOURNAL OF NEUROIMAGING	☑️	JOURNAL OF NEUROIMAGING	Wiley	USA	6	N	https://onlinelibrary.wiley.com/journal/15526569	American Society of Neuroimaging	https://onlinelibrary.wiley.com/page/journal/15526569/homepage/forauthors.html	0	0	0	0	0	0	0	0	0	0	0	0	0	0	0	0	0	0	0	0	0	0	0	0	0
81	JOURNAL OF NUCLEAR CARDIOLOGY	☑️	JOURNAL OF NUCLEAR CARDIOLOGY	Springer	USA	6	N	https://www.springer.com/journal/12350	American Society of Nuclear Cardiology	https://www.springer.com/journal/12350/submission-guidelines	0	0	0	0	0	1	0	0	0	0	0	0	0	0	0	0	0	0	0	0	0	0	0	0	0
82	Radiology and Oncology	☑️	Radiology and Oncology	Walter de Gruyter	Slovenia	4	N	https://www.radioloncol.com/index.php/ro	Association of Radiology and Oncology	https://www.radioloncol.com/index.php/ro/about/submissions#authorGuidelines	0	0	0	0	0	0	0	0	0	0	0	0	0	0	0	0	0	0	0	0	0	0	0	0	0
83	Current Radiopharmaceuticals	☑️	Current Radiopharmaceuticals	Bentham	Netherlands	4	N	https://www.eurekaselect.com/journal/95	None	https://www.eurekaselect.com/journal/95/ifa	1	2	2	4	4	2	4	1	4	4	4	4	4	4	4	0	0	0	0	0	0	0	0	0	0
84	JOURNAL OF ULTRASOUND IN MEDICINE	☑️	JOURNAL OF ULTRASOUND IN MEDICINE	Wiley	USA	12	N	https://onlinelibrary.wiley.com/journal/15509613	American Institute of Ultrasound in Medicine	https://onlinelibrary.wiley.com/page/journal/15509613/homepage/guidelinesforauthors.html	0	0	0	0	0	0	0	0	0	0	0	0	0	0	0	0	0	0	0	0	0	0	0	0	0
85	MAGNETIC RESONANCE MATERIALS IN PHYSICS BIOLOGY AND MEDICINE	☑️	MAGNETIC RESONANCE MATERIALS IN PHYSICS BIOLOGY AND MEDICINE	Springer	USA	6	Y	https://www.springer.com/journal/10334	European Society for Magnetic Resonance in Medicine and Biology	https://www.springer.com/journal/10334/submission-guidelines	4	4	4	4	4	4	4	4	4	4	4	4	4	4	4	0	0	0	0	0	0	0	0	0	0
86	NEUROIMAGING CLINICS OF NORTH AMERICA	Review	NEUROIMAGING CLINICS OF NORTH AMERICA	N/a	N/a	N/a	N/a	N/a	N/a	N/a	N/a	N/a	N/a	N/a	N/a	N/a	N/a	N/a	N/a	N/a	N/a	N/a	N/a	N/a	N/a	N/a	N/a	N/a	N/a	N/a	N/a	N/a	N/a	N/a	N/a
87	PEDIATRIC RADIOLOGY	☑️	PEDIATRIC RADIOLOGY	Springer	USA	13	N	https://www.springer.com/journal/247	European Society of Paediatric Radiology	https://www.springer.com/journal/247/submission-guidelines	4	4	4	4	4	4	4	4	4	4	4	4	4	4	4	0	0	0	0	0	0	0	0	0	0
88	ULTRASONIC IMAGING	☑️	ULTRASONIC IMAGING	SAGE	USA	4	N	https://journals.sagepub.com/home/uix	None	https://journals.sagepub.com/author-instructions/UIX	1	4	1	4	4	4	4	4	4	4	4	4	4	4	4	0	0	0	0	0	0	0	0	0	0
89	HEALTH PHYSICS	☑️	HEALTH PHYSICS	Lippincott Williams & Wilkins	USA	6	N	https://journals.lww.com/health-physics/pages/default.aspx	Health Physics Society	https://journals.lww.com/health-physics/Pages/Information-for-Authors.aspx	0	0	0	0	0	0	0	0	0	0	0	0	0	0	0	0	0	0	0	0	0	0	0	0	0
90	Clinical and Translational Imaging	☑️	Clinical and Translational Imaging	Springer	Italy	6	Y	https://www.springer.com/journal/40336/aims-and-scope	Italian Association of Nuclear Medicine and Molecular Imaging	https://www.springer.com/journal/40336/submission-guidelines	4	4	4	4	4	4	4	4	4	4	4	4	4	4	4	0	0	0	0	0	0	0	0	0	0
91	Clinical Imaging	☑️	Clinical Imaging	Elsevier	USA	6	Y	https://www.sciencedirect.com/journal/clinical-imaging/	None	https://www.elsevier.com/journals/clinical-imaging/0899-7071/guide-for-authors	2	2	2	0	0	0	0	0	0	0	0	0	0	2	0	0	0	0	0	0	0	0	0	0	0
92	Diagnostic and Interventional Radiology	☑️	Diagnostic and Interventional Radiology	Galenos	Turkey	6	Y	https://www.dirjournal.org	Turkish Society of Radiology	https://www.dirjournal.org/instructions-to-authors	2	2	2	0	0	2	0	0	0	0	0	0	0	0	0	0	0	0	0	0	0	0	0	0	0
93	INTERNATIONAL JOURNAL OF CARDIOVASCULAR IMAGING	☑️	INTERNATIONAL JOURNAL OF CARDIOVASCULAR IMAGING	Springer	USA	6	N	https://www.springer.com/journal/10554	None	https://www.springer.com/journal/10554/submission-guidelines	4	4	4	4	4	4	4	4	4	4	4	4	4	4	4	0	0	0	0	0	0	0	0	0	0
94	Japanese Journal of Radiology	☑️	Japanese Journal of Radiology	Springer	Japan	10	Y	https://www.springer.com/journal/11604	Japan Radiological Society	https://www.springer.com/journal/11604/submission-guidelines	4	4	4	4	4	4	4	4	4	4	4	4	4	4	4	0	0	0	0	0	0	0	0	0	0
95	Journal of Applied Clinical Medical Physics	☑️	Journal of Applied Clinical Medical Physics	Wiley	USA	6	Y	https://aapm.onlinelibrary.wiley.com/journal/15269914/	American Association of Physicists in Medicine	https://aapm.onlinelibrary.wiley.com/hub/journal/15269914/about/author-guidelines	0	0	0	0	0	0	0	0	0	0	0	0	0	0	0	0	0	0	0	0	0	0	0	0	0
96	SKELETAL RADIOLOGY	☑️	SKELETAL RADIOLOGY	Springer	USA	12	N	https://www.springer.com/journal/256	International Skeletal Society	https://www.springer.com/journal/256/submission-guidelines	0	0	0	0	0	0	0	0	0	0	0	0	0	0	0	0	0	0	0	0	0	0	0	0	0
97	JOURNAL OF RADIATION RESEARCH	☑️	JOURNAL OF RADIATION RESEARCH	Oxford	Japan	6	N	https://www.sciencedirect.com/journal/journal-of-radiation-research-and-applied-sciences	None	https://www.elsevier.com/journals/journal-of-radiation-research-and-applied-sciences/1687-8507/guide-for-authors	0	0	0	0	0	0	0	0	0	0	0	0	0	0	0	0	0	0	0	0	0	0	0	0	0
98	Journal of the Belgian Society of Radiology	☑️	Journal of the Belgian Society of Radiology	Ubiquity	Belgium	1	Y	https://jbsr.be	Belgian Society of Radiology	https://jbsr.be/about/submissions	0	0	0	0	0	0	0	0	0	0	0	0	0	0	0	0	0	0	0	0	0	0	0	0	0
99	Zeitschrift fur Medizinische Physik	☑️	Zeitschrift fur Medizinische Physik	Elsevier	Germany	4	Y	https://www.sciencedirect.com/journal/zeitschrift-fur-medizinische-physik/	German and Austrian Society of Medical Physics and the Swiss Society of Radiobiology and Medical Physics	https://www.elsevier.com/journals/zeitschrift-fur-medizinische-physik/0939-3889/guide-for-authors	4	4	4	0	0	4	0	0	2	0	0	0	0	0	0	0	0	0	0	0	0	0	0	0	0
100	Brachytherapy	☑️	Brachytherapy	Elsevier	USA	4	N	https://www.sciencedirect.com/journal/brachytherapy	American Brachytherapy Society	https://www.elsevier.com/journals/brachytherapy/1538-4721/guide-for-authors	0	0	0	0	0	0	0	0	0	0	0	0	0	0	0	0	0	0	0	0	0	0	0	0	0
101	RADIOLOGIC CLINICS OF NORTH AMERICA	Review	RADIOLOGIC CLINICS OF NORTH AMERICA	N/a	N/a	N/a	N/a	N/a	N/a	N/a	N/a	N/a	N/a	N/a	N/a	N/a	N/a	N/a	N/a	N/a	N/a	N/a	N/a	N/a	N/a	N/a	N/a	N/a	N/a	N/a	N/a	N/a	N/a	N/a	N/a
102	Tomography	☑️	Tomography	MDPI	Switzerland	6	Y	https://www.mdpi.com/journal/tomography	None	https://www.mdpi.com/journal/tomography/instructions	0	0	0	0	0	0	0	0	1	0	0	0	0	0	0	0	0	0	0	0	0	0	0	0	0
103	Journal of Medical Ultrasonics	☑️	Journal of Medical Ultrasonics	Springer	Japan	4	Y	https://www.springer.com/journal/10396	Japan Society of Ultrasonics in Medicine.	https://www.springer.com/journal/10396/submission-guidelines	0	0	0	0	0	0	0	0	0	0	0	0	0	0	0	0	0	0	0	0	0	0	0	0	0
104	ROFO-FORTSCHRITTE AUF DEM GEBIET DER RONTGENSTRAHLEN UND DER BILDGEBENDEN VERFAHREN	German	ROFO-FORTSCHRITTE AUF DEM GEBIET DER RONTGENSTRAHLEN UND DER BILDGEBENDEN VERFAHREN	N/a	N/a	N/a	N/a	N/a	N/a	N/a	N/a	N/a	N/a	N/a	N/a	N/a	N/a	N/a	N/a	N/a	N/a	N/a	N/a	N/a	N/a	N/a	N/a	N/a	N/a	N/a	N/a	N/a	N/a	N/a	N/a
105	INTERVENTIONAL NEURORADIOLOGY	☑️	INTERVENTIONAL NEURORADIOLOGY	SAGE	Italy	4	N	https://journals.sagepub.com/home/ine	None	https://journals.sagepub.com/author-instructions/INE	1	4	1	4	4	4	4	4	4	4	4	4	4	4	4	0	0	0	0	0	0	0	0	0	0
106	Medical Ultrasonography	☑️	Medical Ultrasonography	Society	Romania	4	N	https://www.medultrason.ro/medultrason/index.php/medultrason	Romanian Society for Ultrasonography in Medicine and Biology	https://www.medultrason.ro/medultrason/index.php/medultrason/about/submissions#authorGuidelines	0	0	0	0	0	0	0	0	0	0	0	0	0	0	0	0	0	0	0	0	0	0	0	0	0
107	RADIATION AND ENVIRONMENTAL BIOPHYSICS	☑️	RADIATION AND ENVIRONMENTAL BIOPHYSICS	Springer	Germany	4	N	https://www.springer.com/journal/411	None	https://www.springer.com/journal/411/submission-guidelines	4	4	4	4	4	4	4	4	4	4	4	4	4	4	4	0	0	0	0	0	0	0	0	0	0
108	Applied Radiation and Isotopes	☑️	Applied Radiation and Isotopes	Elsevier	USA	12	N	https://www.sciencedirect.com/journal/applied-radiation-and-isotopes	None	https://www.elsevier.com/journals/applied-radiation-and-isotopes/0969-8043/guide-for-authors	4	4	4	0	0	4	0	0	2	0	0	0	0	0	0	0	0	0	0	0	0	0	0	0	0
109	Journal of Medical Imaging and Radiation Oncology	☑️	Journal of Medical Imaging and Radiation Oncology	Wiley	Australia	8	Y	https://onlinelibrary.wiley.com/journal/17549485/	Royal Australian and New Zealand College of Radiologists	https://onlinelibrary.wiley.com/page/journal/17549485/homepage/forauthors.html	2	2	1	0	0	2	0	0	0	0	0	0	0	0	0	0	0	0	0	0	0	0	0	0	0
110	Magnetic Resonance Imaging Clinics of North America	Review	Magnetic Resonance Imaging Clinics of North America	N/a	N/a	N/a	N/a	N/a	N/a	N/a	N/a	N/a	N/a	N/a	N/a	N/a	N/a	N/a	N/a	N/a	N/a	N/a	N/a	N/a	N/a	N/a	N/a	N/a	N/a	N/a	N/a	N/a	N/a	N/a	N/a
111	Hellenic Journal of Nuclear Medicine	☑️	Hellenic Journal of Nuclear Medicine	Society	Greece	3	Y	https://www.nuclmed.gr/about/	Hellenic Society of Nuclear Medicine	https://www.nuclmed.gr/wp/wp-content/uploads/2017/04/instructions-to-authors-en.pdf	0	0	0	0	0	0	0	0	0	0	0	0	0	0	0	0	0	0	0	0	0	0	0	0	0
112	JOURNAL OF RADIOLOGICAL PROTECTION	☑️	JOURNAL OF RADIOLOGICAL PROTECTION	IOP	England	4	N	https://iopscience.iop.org/journal/0952-4746	Society for Radiological Protection	https://publishingsupport.iopscience.iop.org/journals/journal-of-radiological-protection/	0	0	0	0	0	0	0	0	0	0	0	0	0	0	0	0	0	0	0	0	0	0	0	0	0
113	NUCLEAR MEDICINE COMMUNICATIONS	☑️	NUCLEAR MEDICINE COMMUNICATIONS	Lippincott Williams & Wilkins	USA	12	Y	https://journals.lww.com/nuclearmedicinecomm/Pages/default.aspx	British Nuclear Medicine Society	https://edmgr.ovid.com/nmc/accounts/ifauth.htm	0	0	0	0	0	0	0	0	0	0	0	0	0	0	0	0	0	0	0	0	0	0	0	0	0
114	NUKLEARMEDIZIN-NUCLEAR MEDICINE	German	NUKLEARMEDIZIN-NUCLEAR MEDICINE	N/a	N/a	N/a	N/a	N/a	N/a	N/a	N/a	N/a	N/a	N/a	N/a	N/a	N/a	N/a	N/a	N/a	N/a	N/a	N/a	N/a	N/a	N/a	N/a	N/a	N/a	N/a	N/a	N/a	N/a	N/a	N/a
115	QUARTERLY JOURNAL OF NUCLEAR MEDICINE AND MOLECULAR IMAGING	☑️	QUARTERLY JOURNAL OF NUCLEAR MEDICINE AND MOLECULAR IMAGING	Edizioni Minerva Medica	Italy	4	Y	https://www.minervamedica.it/en/journals/nuclear-med-molecular-imaging/index.php	Society of Radiopharmaceutical Sciences	https://www.minervamedica.it/en/journals/nuclear-med-molecular-imaging/notice-to-authors.php	2	4	2	0	0	4	0	0	0	0	0	0	0	0	0	0	0	0	0	0	0	0	0	0	0
116	Current Medical Imaging	☑️	Current Medical Imaging	Bentham	United Arab Emirates	6	Y	https://www.eurekaselect.com/journal/33	None	https://www.eurekaselect.com/pages/author-guidelines	1	2	2	4	4	2	4	4	4	4	4	4	4	4	4	0	0	0	0	0	0	0	0	0	0
117	Journal of Contemporary Brachytherapy	☑️	Journal of Contemporary Brachytherapy	Termedia Publishing House	Poland	4	N	https://www.termedia.pl/Journal/-54	Polish Brachytherapy Society and Indian Brachytherapy Society	https://www.termedia.pl/Journal/Journal_of_Contemporary_Brachytherapy-54/Strona-774	0	0	0	0	0	0	0	0	0	0	0	0	0	0	0	0	0	0	0	0	0	0	0	0	0
118	SEMINARS IN INTERVENTIONAL RADIOLOGY	Review	SEMINARS IN INTERVENTIONAL RADIOLOGY	N/a	N/a	N/a	N/a	N/a	N/a	N/a	N/a	N/a	N/a	N/a	N/a	N/a	N/a	N/a	N/a	N/a	N/a	N/a	N/a	N/a	N/a	N/a	N/a	N/a	N/a	N/a	N/a	N/a	N/a	N/a	N/a
119	SEMINARS IN MUSCULOSKELETAL RADIOLOGY	Review	SEMINARS IN MUSCULOSKELETAL RADIOLOGY	N/a	N/a	N/a	N/a	N/a	N/a	N/a	N/a	N/a	N/a	N/a	N/a	N/a	N/a	N/a	N/a	N/a	N/a	N/a	N/a	N/a	N/a	N/a	N/a	N/a	N/a	N/a	N/a	N/a	N/a	N/a	N/a
120	SURGICAL AND RADIOLOGIC ANATOMY	☑️	SURGICAL AND RADIOLOGIC ANATOMY	Springer	France	10	N	https://www.springer.com/journal/276	None	https://www.springer.com/journal/276/submission-guidelines	0	0	0	0	0	0	0	0	0	0	0	0	0	0	0	0	0	0	0	0	0	0	0	0	0
121	ACTA RADIOLOGICA	☑️	ACTA RADIOLOGICA	SAGE	England	12	Y	https://journals.sagepub.com/home/acr	Societies of medical radiology in Denmark, Finland, Iceland, Norway and Sweden	https://journals.sagepub.com/author-instructions/ACR	1	4	1	4	4	4	4	4	2	4	4	4	4	4	4	0	0	0	0	0	0	0	0	0	0
122	Cancer Radiotherapie	French	Cancer Radiotherapie	N/a	N/a	N/a	N/a	N/a	N/a	N/a	N/a	N/a	N/a	N/a	N/a	N/a	N/a	N/a	N/a	N/a	N/a	N/a	N/a	N/a	N/a	N/a	N/a	N/a	N/a	N/a	N/a	N/a	N/a	N/a	N/a
123	JOURNAL OF COMPUTER ASSISTED TOMOGRAPHY	☑️	JOURNAL OF COMPUTER ASSISTED TOMOGRAPHY	Lippincott Williams & Wilkins	USA	6	Y	https://journals.lww.com/jcat/pages/default.aspx	None	https://journals.lww.com/jcat/Pages/informationforauthors.aspx	0	0	0	0	0	0	0	0	0	0	0	0	0	0	0	0	0	0	0	0	0	0	0	0	0
124	Ultrasound Quarterly	☑️	Ultrasound Quarterly	Lippincott Williams & Wilkins	USA	4	Y	https://journals.lww.com/ultrasound-quarterly/pages/default.aspx	Society of Radiologists in Ultrasound	https://edmgr.ovid.com/usq/accounts/ifauth.htm	0	0	0	0	0	0	0	0	0	0	0	0	0	0	0	0	0	0	0	0	0	0	0	0	0
125	Medical Dosimetry	☑️	Medical Dosimetry	Elsevier	USA	4	N	https://www.sciencedirect.com/journal/medical-dosimetry	American Association of Medical Dosimetrists	https://www.elsevier.com/journals/medical-dosimetry/0958-3947/guide-for-authors	0	0	0	0	0	0	0	0	0	0	0	0	0	0	0	0	0	0	0	0	0	0	0	0	0
126	Revista Espanola de Medicina Nuclear e Imagen Molecular	Spanish	Revista Espanola de Medicina Nuclear e Imagen Molecular	N/a	N/a	N/a	N/a	N/a	N/a	N/a	N/a	N/a	N/a	N/a	N/a	N/a	N/a	N/a	N/a	N/a	N/a	N/a	N/a	N/a	N/a	N/a	N/a	N/a	N/a	N/a	N/a	N/a	N/a	N/a	N/a
127	RADIOPROTECTION	French	RADIOPROTECTION	N/a	N/a	N/a	N/a	N/a	N/a	N/a	N/a	N/a	N/a	N/a	N/a	N/a	N/a	N/a	N/a	N/a	N/a	N/a	N/a	N/a	N/a	N/a	N/a	N/a	N/a	N/a	N/a	N/a	N/a	N/a	N/a
128	SEMINARS IN ULTRASOUND CT AND MRI	Review	SEMINARS IN ULTRASOUND CT AND MRI	N/a	N/a	N/a	N/a	N/a	N/a	N/a	N/a	N/a	N/a	N/a	N/a	N/a	N/a	N/a	N/a	N/a	N/a	N/a	N/a	N/a	N/a	N/a	N/a	N/a	N/a	N/a	N/a	N/a	N/a	N/a	N/a
129	RADIATION PROTECTION DOSIMETRY	☑️	RADIATION PROTECTION DOSIMETRY	Oxford	England	20	N	https://academic.oup.com/rpd	None	https://academic.oup.com/rpd/pages/General_Instructions	0	0	0	0	0	0	0	0	0	0	0	0	0	0	0	0	0	0	0	0	0	0	0	0	0
130	JOURNAL OF CLINICAL ULTRASOUND	☑️	JOURNAL OF CLINICAL ULTRASOUND	Wiley	USA	9	N	https://onlinelibrary.wiley.com/journal/10970096	None	https://onlinelibrary.wiley.com/page/journal/10970096/homepage/forauthors.html	0	0	0	0	0	0	0	0	0	0	0	0	0	0	0	0	0	0	0	0	0	0	0	0	0
131	Radiologie	German	Radiologie	N/a	N/a	N/a	N/a	N/a	N/a	N/a	N/a	N/a	N/a	N/a	N/a	N/a	N/a	N/a	N/a	N/a	N/a	N/a	N/a	N/a	N/a	N/a	N/a	N/a	N/a	N/a	N/a	N/a	N/a	N/a	N/a
132	CONCEPTS IN MAGNETIC RESONANCE PART A	☑️	CONCEPTS IN MAGNETIC RESONANCE PART A	Hindawi	USA	1	N	https://www.hindawi.com/journals/cmra/	None	https://www.hindawi.com/journals/cmra/guidelines/	1	1	1	0	0	1	0	1	1	0	0	1	0	0	0	0	0	0	0	0	0	0	0	0	0
133	International Journal of Radiation Research	☑️	International Journal of Radiation Research	Baresh-e-Danesh	Iran	4	Y	http://ijrr.com/page.php?slct_pg_id=12&sid=1&slc_lang=en	None	http://ijrr.com/page/18/Submission-Instructions	0	0	0	0	0	0	0	0	0	0	0	0	0	0	0	0	0	0	0	0	0	0	0	0	0
134	SEMINARS IN ROENTGENOLOGY	Review	SEMINARS IN ROENTGENOLOGY	N/a	N/a	N/a	N/a	N/a	N/a	N/a	N/a	N/a	N/a	N/a	N/a	N/a	N/a	N/a	N/a	N/a	N/a	N/a	N/a	N/a	N/a	N/a	N/a	N/a	N/a	N/a	N/a	N/a	N/a	N/a	N/a
135	Iranian Journal of Radiology	Not avaliable	Iranian Journal of Radiology	N/a	N/a	N/a	N/a	N/a	N/a	N/a	N/a	N/a	N/a	N/a	N/a	N/a	N/a	N/a	N/a	N/a	N/a	N/a	N/a	N/a	N/a	N/a	N/a	N/a	N/a	N/a	N/a	N/a	N/a	N/a	N/a

## Sheet: YX assessment
No	Journal name	Inclusion	Journal name	Publisher	Region	Publication frequency	Only in Radiology	Homepage	Offical Journal	Submission Guideline	CONSORT	STROBE	PRISMA	SPIRIT	PRISMA-P	STARD	TRIPOD	CARE	ARRIVE	AGREE	RIGHT	SRQR	COREQ	SQUIRE	CHEERS	CONSORT-AI	SPIRIT-AI	FUTURE-AI	MI-CLAIM	MINIMAR	CLAIM	MAIC-10	RQS	IBSI	CLEAR
1	RADIOLOGY	☑️	RADIOLOGY	Society	USA	12	Y	https://pubs.rsna.org/journal/radiology	Radiological Society of North America	https://pubs.rsna.org/page/radiology/author-instructions	1	1	1	0	0	1	0	0	0	0	0	0	0	0	0	0	0	0	0	0	0	0	0	0	0
2	JACC-Cardiovascular Imaging	☑️	JACC-Cardiovascular Imaging	Elsevier	USA	12	N	https://www.jacc.org/journal/imaging	American College of Cardiology	https://www.jacc.org/pb-assets/documents/author-instructions-jacc-imaging-1688567245837.pdf	0	0	0	0	0	0	0	0	0	0	0	0	0	0	0	0	0	0	0	0	0	0	0	0	0
3	MEDICAL IMAGE ANALYSIS	☑️	MEDICAL IMAGE ANALYSIS	Elsevier	Netherlands	8	N	https://www.sciencedirect.com/journal/medical-image-analysis/	The Medical Image Computing and Computer Assisted Intervention Society	https://www.elsevier.com/journals/medical-image-analysis/1361-8415/guide-for-authors	0	0	0	0	0	0	0	0	0	0	0	0	0	0	0	0	0	0	0	0	0	0	0	0	0
4	CLINICAL NUCLEAR MEDICINE	☑️	CLINICAL NUCLEAR MEDICINE	Lippincott Williams & Wilkins	USA	12	Y	https://journals.lww.com/nuclearmed/pages/default.aspx	American College of Nuclear Medicine	https://edmgr.ovid.com/cnm/accounts/ifauth.htm	0	0	0	0	0	0	0	0	0	0	0	0	0	0	0	0	0	0	0	0	0	0	0	0	0
5	IEEE TRANSACTIONS ON MEDICAL IMAGING	☑️	IEEE TRANSACTIONS ON MEDICAL IMAGING	Society	USA	12	N	https://www.embs.org/tmi/	IEEE Engineering in Medicine and Biology Society	https://www.embs.org/tmi/authors/instructions/	0	0	0	0	0	0	0	0	0	0	0	0	0	0	0	0	0	0	0	0	0	0	0	0	0
6	JOURNAL OF NUCLEAR MEDICINE	☑️	JOURNAL OF NUCLEAR MEDICINE	Society	USA	12	Y	https://jnm.snmjournals.org	Society of Nuclear Medicine and Molecular Imaging	https://jnm.snmjournals.org/sites/default/files/additional-assets/JNMInfoforAuthors_11082022.pdf	1	4	1	0	0	1	0	0	0	0	0	0	0	0	0	0	0	0	0	0	0	0	0	0	0
7	EUROPEAN JOURNAL OF NUCLEAR MEDICINE AND MOLECULAR IMAGING	☑️	EUROPEAN JOURNAL OF NUCLEAR MEDICINE AND MOLECULAR IMAGING	Springer	Germany	12	Y	https://www.springer.com/journal/259	European Association of Nuclear Medicine	https://www.springer.com/journal/259/submission-guidelines	2	2	2	2	2	2	2	2	2	2	2	2	2	2	2	0	0	0	0	0	0	0	0	0	0
8	Radiologia Medica	☑️	Radiologia Medica	Springer	Italy	12	Y	https://www.springer.com/journal/11547	Italian Society of Medical and Interventional Radiology	https://www.springer.com/journal/11547/submission-guidelines	2	2	2	2	2	2	2	2	2	2	2	2	2	2	2	0	0	0	0	0	0	0	0	0	0
9	Photoacoustics	☑️	Photoacoustics	Elsevier	Netherlands	4	N	https://www.sciencedirect.com/journal/photoacoustics	None	https://www.elsevier.com/journals/photoacoustics/2213-5979/guide-for-authors	1	0	0	0	0	0	0	0	0	0	0	0	0	0	0	0	0	0	0	0	0	0	0	0	0
10	Circulation-Cardiovascular Imaging	☑️	Circulation-Cardiovascular Imaging	Lippincott Williams & Wilkins	USA	12	N	https://www.ahajournals.org/journal/circimaging	American Heart Association	https://www.ahajournals.org/circimaging/author-instructions	2	2	2	0	0	2	2	0	0	0	0	0	0	0	0	0	0	0	0	0	0	0	0	0	0
11	ULTRASOUND IN OBSTETRICS & GYNECOLOGY	☑️	ULTRASOUND IN OBSTETRICS & GYNECOLOGY	Wiley	USA	12	N	https://obgyn.onlinelibrary.wiley.com/journal/14690705/	International Society of Ultrasound in Obstetrics and Gynecology	https://obgyn.onlinelibrary.wiley.com/hub/journal/14690705/about/author-guidelines	1	1	1	0	0	1	1	0	0	0	0	0	0	0	1	0	0	0	0	0	0	0	0	0	0
12	INTERNATIONAL JOURNAL OF RADIATION ONCOLOGY BIOLOGY PHYSICS	☑️	INTERNATIONAL JOURNAL OF RADIATION ONCOLOGY BIOLOGY PHYSICS	Elsevier	USA	15	N	https://www.sciencedirect.com/journal/international-journal-of-radiation-oncology-biology-physics	American Society for Radiation Oncology	https://www.astro.org/News-and-Publications/Journals/Author-Instructions	2	2	2	0	0	0	0	0	0	0	0	0	0	0	0	0	0	0	0	0	0	0	0	0	0
13	INVESTIGATIVE RADIOLOGY	☑️	INVESTIGATIVE RADIOLOGY	Lippincott Williams & Wilkins	USA	12	Y	https://journals.lww.com/investigativeradiology/pages/default.aspx	None	https://edmgr.ovid.com/ir/accounts/ifauth.htm	0	0	0	0	0	0	0	0	0	0	0	0	0	0	0	0	0	0	0	0	0	0	0	0	0
14	JOURNAL OF CARDIOVASCULAR MAGNETIC RESONANCE	☑️	JOURNAL OF CARDIOVASCULAR MAGNETIC RESONANCE	BMC	USA	1	N	https://jcmr-online.biomedcentral.com	Society for Cardiovascular Magnetic Resonance.	https://jcmr-online.biomedcentral.com/submission-guidelines	1	2	2	2	2	2	2	2	2	4	4	4	2	4	2	0	0	0	0	0	0	0	0	0	0
15	European Heart Journal-Cardiovascular Imaging	☑️	European Heart Journal-Cardiovascular Imaging	Oxford	England	12	N	https://academic.oup.com/ehjcimaging	European Society of Cardiology	https://academic.oup.com/ehjcimaging/pages/General_Instructions	2	2	2	2	4	2	4	4	2	4	4	2	4	2	2	0	0	0	0	0	0	0	0	0	0
16	EUROPEAN RADIOLOGY	☑️	EUROPEAN RADIOLOGY	Springer	Germany	12	Y	https://www.springer.com/journal/330	European Society of Radiology	https://www.european-radiology.org/for-authors/submission-guidelines/	2	2	2	0	0	2	2	0	0	0	0	0	0	0	0	0	0	0	0	0	2	0	0	0	0
17	COMPUTERIZED MEDICAL IMAGING AND GRAPHICS	☑️	COMPUTERIZED MEDICAL IMAGING AND GRAPHICS	Elsevier	USA	8	N	https://www.sciencedirect.com/journal/computerized-medical-imaging-and-graphics/	None	https://www.elsevier.com/journals/computerized-medical-imaging-and-graphics/0895-6111/guide-for-authors	0	0	0	0	0	0	0	0	0	0	0	0	0	0	0	0	0	0	0	0	0	0	0	0	0
18	NEUROIMAGE	☑️	NEUROIMAGE	Elsevier	USA	20	N	https://www.sciencedirect.com/journal/neuroimage	None	https://www.elsevier.com/journals/neuroimage/1053-8119/guide-for-authors	0	0	0	0	0	0	0	0	0	0	0	0	0	0	0	0	0	0	0	0	0	0	0	0	0
19	RADIOTHERAPY AND ONCOLOGY	☑️	RADIOTHERAPY AND ONCOLOGY	Elsevier	Netherlands	12	N	https://www.thegreenjournal.com	European Society for Radiotherapy & Oncology	https://www.thegreenjournal.com/content/authorinfo	1	4	4	0	0	4	0	0	0	0	0	0	0	0	0	0	0	0	0	0	0	0	0	0	0
20	Diagnostic and Interventional Imaging	☑️	Diagnostic and Interventional Imaging	Elsevier	France	12	Y	https://www.sciencedirect.com/journal/diagnostic-and-interventional-imaging/	Société Française de Radiologie	https://www.elsevier.com/journals/diagnostic-and-interventional-imaging/2211-5684/guide-for-authors	1	0	0	0	0	0	0	0	0	0	0	0	0	0	0	0	0	0	0	0	0	0	0	0	0
21	RADIOGRAPHICS	Review	RADIOGRAPHICS	N/a	N/a	N/a	N/a	N/a	N/a	N/a	N/a	N/a	N/a	N/a	N/a	N/a	N/a	N/a	N/a	N/a	N/a	N/a	N/a	N/a	N/a	N/a	N/a	N/a	N/a	N/a	N/a	N/a	N/a	N/a	N/a
22	Journal of Cardiovascular Computed Tomography	☑️	Journal of Cardiovascular Computed Tomography	Elsevier	USA	6	N	https://www.journalofcardiovascularct.com	Society of Cardiovascular CT	https://www.journalofcardiovascularct.com/content/authorinfo	0	0	0	0	0	0	0	0	0	0	0	0	0	0	0	0	0	0	0	0	0	0	0	0	0
23	AMERICAN JOURNAL OF ROENTGENOLOGY	☑️	AMERICAN JOURNAL OF ROENTGENOLOGY	Society	USA	12	Y	https://ajronline.org	American Roentgen Ray Society	https://ajronline.org/authorguidelines	0	0	2	0	0	0	0	0	0	0	0	0	0	0	0	0	0	0	0	0	0	0	0	0	0
24	CANCER IMAGING	☑️	CANCER IMAGING	BMC	England	1	N	https://cancerimagingjournal.biomedcentral.com	International Cancer Imaging	https://cancerimagingjournal.biomedcentral.com/submission-guidelines	1	2	2	2	2	2	2	2	2	4	4	4	2	4	2	0	0	0	0	0	0	0	0	0	0
25	SEMINARS IN NUCLEAR MEDICINE	Review	SEMINARS IN NUCLEAR MEDICINE	N/a	N/a	N/a	N/a	N/a	N/a	N/a	N/a	N/a	N/a	N/a	N/a	N/a	N/a	N/a	N/a	N/a	N/a	N/a	N/a	N/a	N/a	N/a	N/a	N/a	N/a	N/a	N/a	N/a	N/a	N/a	N/a
26	ACADEMIC RADIOLOGY	☑️	ACADEMIC RADIOLOGY	Elsevier	USA	12	Y	https://www.sciencedirect.com/journal/academic-radiology	Association of University Radiologists	https://www.elsevier.com/journals/academic-radiology/1076-6332/guide-for-authors	1	0	0	0	0	0	0	0	0	0	0	0	0	0	0	0	0	0	0	0	0	0	0	0	0
27	HUMAN BRAIN MAPPING	☑️	HUMAN BRAIN MAPPING	Wiley	USA	12	N	https://onlinelibrary.wiley.com/journal/10970193	None	https://onlinelibrary.wiley.com/page/journal/10970193/homepage/forauthors.html	0	0	0	0	0	0	0	0	0	0	0	0	0	0	0	0	0	0	0	0	0	0	0	0	0
28	KOREAN JOURNAL OF RADIOLOGY	☑️	KOREAN JOURNAL OF RADIOLOGY	Society	South Korea	12	Y	https://www.kjronline.org	Korean Society of Radiology	https://www.kjronline.org/index.php?body=Instruction	4	4	4	4	4	4	4	4	4	4	4	4	4	4	4	0	0	0	0	0	0	0	0	0	0
29	Insights into Imaging	☑️	Insights into Imaging	Springer	Germany	1	Y	https://insightsimaging.springeropen.com	European Society of Radiology	https://insightsimaging.springeropen.com/submission-guidelines/preparing-your-manuscript	2	2	2	4	4	2	4	4	2	4	4	4	4	4	4	0	0	0	0	0	0	0	0	0	0
30	Journal of the American College of Radiology	☑️	Journal of the American College of Radiology	Elsevier	USA	12	Y	https://www.jacr.org	American College of Radiology	https://www.jacr.org/content/authorinfo	2	2	2	0	0	0	0	0	0	0	0	0	0	2	0	0	0	0	0	0	2	0	0	0	0
31	JOURNAL OF DIGITAL IMAGING	☑️	JOURNAL OF DIGITAL IMAGING	Springer	USA	6	Y	https://www.springer.com/journal/10278	Society for Imaging Informatics in Medicine	https://www.springer.com/journal/10278/submission-guidelines	2	2	2	2	2	2	2	2	2	2	2	2	2	2	2	0	0	0	0	0	0	0	0	0	0
32	JOURNAL OF MAGNETIC RESONANCE IMAGING	☑️	JOURNAL OF MAGNETIC RESONANCE IMAGING	Wiley	USA	12	Y	https://onlinelibrary.wiley.com/journal/15222586?journalRedirectCheck=true	International Society for Magnetic Resonance in Medicine:	https://onlinelibrary.wiley.com/page/journal/15222586/homepage/forauthors.html	2	0	2	0	0	2	0	0	0	0	0	0	0	0	0	0	0	0	0	0	0	0	0	0	0
33	Physical and Engineering Sciences in Medicine	☑️	Physical and Engineering Sciences in Medicine	Springer	Netherlands	4	N	https://www.springer.com/journal/13246	Australasian College of Physical Scientists and Engineers in Medicine	https://www.springer.com/journal/13246/submission-guidelines	2	2	2	2	2	2	2	2	2	2	2	2	2	2	2	0	0	0	0	0	0	0	0	0	0
34	ULTRASONICS	☑️	ULTRASONICS	Elsevier	Netherlands	9	N	https://www.sciencedirect.com/journal/ultrasonics	None	https://www.elsevier.com/journals/ultrasonics/0041-624X/guide-for-authors	0	0	0	0	0	0	0	0	0	0	0	0	0	0	0	0	0	0	0	0	0	0	0	0	0
35	EJNMMI Physics	☑️	EJNMMI Physics	Springer	Germany	1	Y	https://ejnmmiphys.springeropen.com	European Association of Nuclear Medicine	https://ejnmmiphys.springeropen.com/submission-guidelines	2	2	2	4	4	2	4	4	2	4	4	4	4	4	4	0	0	0	0	0	0	0	0	0	0
36	MEDICAL PHYSICS	☑️	MEDICAL PHYSICS	Wiley	USA	12	Y	https://www.medphys.org	American Association of Physicists in Medicine	https://aapm.onlinelibrary.wiley.com/hub/journal/24734209/about/author-guidelines	0	0	0	0	0	0	0	0	2	0	0	0	0	0	0	0	0	0	0	0	0	0	0	0	0
37	Radiation Oncology	☑️	Radiation Oncology	BMC	England	1	N	https://ro-journal.biomedcentral.com	None	https://ro-journal.biomedcentral.com/submission-guidelines	1	2	2	2	2	2	2	2	2	4	4	4	2	4	2	0	0	0	0	0	0	0	0	0	0
38	AMERICAN JOURNAL OF NEURORADIOLOGY	☑️	AMERICAN JOURNAL OF NEURORADIOLOGY	Society	USA	12	N	https://www.ajnr.org	American Society of Neuroradiology	https://www.ajnr.org/page/content/Information-for-Authors	0	0	2	0	0	2	0	0	0	0	0	0	0	0	0	0	0	0	0	0	0	0	0	0	0
39	JOURNAL OF BIOMEDICAL OPTICS	☑️	JOURNAL OF BIOMEDICAL OPTICS	Society	USA	12	N	https://www.spiedigitallibrary.org/journals/journal-of-biomedical-optics?SSO=1	Society of Photo-Optical Instrumentation Engineers	https://www.spiedigitallibrary.org/journals/journal-of-biomedical-optics/author-guidelines#navBarAnchor	0	0	0	0	0	0	0	0	0	0	0	0	0	0	0	0	0	0	0	0	0	0	0	0	0
40	JOURNAL OF NEURORADIOLOGY	☑️	JOURNAL OF NEURORADIOLOGY	Elsevier	France	5	N	https://www.sciencedirect.com/journal/journal-of-neuroradiology	French Society of Neuroradiology	https://www.elsevier.com/journals/journal-of-neuroradiology/0150-9861/guide-for-authors	0	0	0	0	0	0	0	0	0	0	0	0	0	0	0	0	0	0	0	0	0	0	0	0	0
41	PHYSICS IN MEDICINE AND BIOLOGY	☑️	PHYSICS IN MEDICINE AND BIOLOGY	IOP	England	24	N	https://iopscience.iop.org/journal/0031-9155	Institute of Physics and Engineering in Medicine	https://publishingsupport.iopscience.iop.org/journals/physics-in-medicine-biology/	0	0	0	0	0	0	0	0	0	0	0	0	0	0	0	0	0	0	0	0	0	0	0	0	0
42	SEMINARS IN RADIATION ONCOLOGY	Review	SEMINARS IN RADIATION ONCOLOGY	N/a	N/a	N/a	N/a	N/a	N/a	N/a	N/a	N/a	N/a	N/a	N/a	N/a	N/a	N/a	N/a	N/a	N/a	N/a	N/a	N/a	N/a	N/a	N/a	N/a	N/a	N/a	N/a	N/a	N/a	N/a	N/a
43	Biomedical Optics Express	☑️	Biomedical Optics Express	Optica Publishing Group	USA	12	N	https://opg.optica.org/boe/home.cfm	None	https://opg.optica.org/boe/author/author.cfm	0	0	0	0	0	0	0	0	0	0	0	0	0	0	0	0	0	0	0	0	0	0	0	0	0
44	CANCER BIOTHERAPY AND RADIOPHARMACEUTICALS	☑️	CANCER BIOTHERAPY AND RADIOPHARMACEUTICALS	Mary Ann Libert	USA	10	N	https://home.liebertpub.com/publications/cancer-biotherapy-and-radiopharmaceuticals/8/	None	https://home.liebertpub.com/publications/cancer-biotherapy-and-radiopharmaceuticals/8/for-authors#policies	4	4	4	4	4	4	4	4	4	4	4	4	4	4	4	0	0	0	0	0	0	0	0	0	0
45	Physica Medica-European Journal of Medical Physics	☑️	Physica Medica-European Journal of Medical Physics	Elsevier	Italy	8	Y	https://www.physicamedica.com	International Organization for Medical Physics	https://www.physicamedica.com/content/authorinfo	1	0	0	0	0	0	0	0	0	0	0	0	0	0	0	0	0	0	0	0	0	0	0	0	0
46	RADIATION RESEARCH	☑️	RADIATION RESEARCH	Society	USA	12	N	https://meridian.allenpress.com/radiation-research	Radiation Research Society	https://meridian.allenpress.com/DocumentLibrary/RADE/RARE_Info_for_Authors_5-30-2018.pdf	0	0	0	0	0	0	0	0	0	0	0	0	0	0	0	0	0	0	0	0	0	0	0	0	0
47	ULTRASCHALL IN DER MEDIZIN	German	ULTRASCHALL IN DER MEDIZIN	N/a	N/a	N/a	N/a	N/a	N/a	N/a	N/a	N/a	N/a	N/a	N/a	N/a	N/a	N/a	N/a	N/a	N/a	N/a	N/a	N/a	N/a	N/a	N/a	N/a	N/a	N/a	N/a	N/a	N/a	N/a	N/a
48	DENTOMAXILLOFACIAL RADIOLOGY	☑️	DENTOMAXILLOFACIAL RADIOLOGY	Society	England	8	N	https://www.birpublications.org/journal/dmfr	British Institute of Radiology	https://www.birpublications.org/page/ifa/dmfr	1	1	1	2	4	1	4	2	2	2	4	2	4	2	2	0	0	0	0	0	0	0	0	0	0
49	EUROPEAN JOURNAL OF RADIOLOGY	☑️	EUROPEAN JOURNAL OF RADIOLOGY	Elsevier	Ireland	12	Y	https://www.sciencedirect.com/journal/european-journal-of-radiology	None	https://www.elsevier.com/journals/european-journal-of-radiology/0720-048X/guide-for-authors	0	0	0	0	0	0	0	0	0	0	0	0	0	0	0	0	0	0	0	0	0	0	0	0	0
50	JOURNAL OF THORACIC IMAGING	☑️	JOURNAL OF THORACIC IMAGING	Lippincott Williams & Wilkins	USA	6	Y	https://journals.lww.com/thoracicimaging/pages/default.aspx	Society of Thoracic Radiology	https://edmgr.ovid.com/jti/accounts/ifauth.htm	0	0	0	0	0	0	0	0	0	0	0	0	0	0	0	0	0	0	0	0	0	0	0	0	0
51	MAGNETIC RESONANCE IN MEDICINE	☑️	MAGNETIC RESONANCE IN MEDICINE	Wiley	USA	12	Y	https://onlinelibrary.wiley.com/journal/15222594	International Society for Magnetic Resonance in Medicine:	https://onlinelibrary.wiley.com/pb-assets/assets/15222594/authorguidelinesdec22-1671206311.pdf	0	0	0	0	0	0	0	0	0	0	0	0	0	0	0	0	0	0	0	0	0	0	0	0	0
52	Practical Radiation Oncology	☑️	Practical Radiation Oncology	Elsevier	USA	6	N	https://www.practicalradonc.org	American Society for Radiation Oncology	https://www.astro.org/News-and-Publications/Journals/Author-Instructions	2	2	2	0	0	0	0	0	0	0	0	0	0	0	0	0	0	0	0	0	0	0	0	0	0
53	EJNMMI Research	☑️	EJNMMI Research	Springer	Germany	1	Y	https://ejnmmires.springeropen.com	American College of Nuclear Medicine	https://ejnmmires.springeropen.com/submission-guidelines	2	2	2	4	4	2	4	4	2	4	4	4	4	4	4	0	0	0	0	0	0	0	0	0	0
54	CANADIAN ASSOCIATION OF RADIOLOGISTS JOURNAL-JOURNAL DE L ASSOCIATION CANADIENNE DES RADIOLOGISTES	☑️	CANADIAN ASSOCIATION OF RADIOLOGISTS JOURNAL-JOURNAL DE L ASSOCIATION CANADIENNE DES RADIOLOGISTES	SAGE	Canada	1	Y	https://journals.sagepub.com/home/caj	Canadian Association of Radiologists	https://journals.sagepub.com/author-instructions/CAJ	2	4	2	4	4	2	4	4	4	4	4	4	4	4	4	0	0	0	0	0	0	0	0	0	0
55	Clinical and Translational Radiation Oncology	☑️	Clinical and Translational Radiation Oncology	Elsevier	Ireland	6	N	https://www.sciencedirect.com/journal/clinical-and-translational-radiation-oncology?utm_medium=SRCH&dgcid=STMJ_1648021317_SC&utm_source=B&utm_campaign=STMJ_1648021317_SC	European Society for Radiotherapy & Oncology	https://www.elsevier.com/journals/clinical-and-translational-radiation-oncology/2405-6308/guide-for-authors	1	4	4	0	0	4	0	0	0	0	0	0	0	0	0	0	0	0	0	0	0	0	0	0	0
56	INTERNATIONAL JOURNAL OF HYPERTHERMIA	☑️	INTERNATIONAL JOURNAL OF HYPERTHERMIA	Taylor & Francis	England	8	N	https://www.tandfonline.com/journals/ihyt20?utm_source=TFO&utm_medium=cms&utm_campaign=JRA25531	Society for Thermal Medicine	https://www.tandfonline.com/action/authorSubmission?show=instructions&journalCode=ihyt20	4	4	4	4	4	4	4	4	4	4	4	4	4	4	4	0	0	0	0	0	0	0	0	0	0
57	MOLECULAR IMAGING AND BIOLOGY	☑️	MOLECULAR IMAGING AND BIOLOGY	Springer	USA	6	Y	https://www.springer.com/journal/11307	World Molecular Imaging Society	https://www.springer.com/journal/11307/submission-guidelines	0	0	0	0	0	0	0	0	0	0	0	0	0	0	0	0	0	0	0	0	0	0	0	0	0
58	NUCLEAR MEDICINE AND BIOLOGY	☑️	NUCLEAR MEDICINE AND BIOLOGY	Elsevier	USA	8	Y	https://www.sciencedirect.com/journal/nuclear-medicine-and-biology	Society of Radiopharmaceutical Sciences	https://www.elsevier.com/journals/nuclear-medicine-and-biology/0969-8051/guide-for-authors	1	0	0	0	0	0	0	0	0	0	0	0	0	0	0	0	0	0	0	0	0	0	0	0	0
59	STRAHLENTHERAPIE UND ONKOLOGIE	☑️	STRAHLENTHERAPIE UND ONKOLOGIE	Springer	Germany	12	N	https://www.springer.com/journal/66	German Society of Radiation Oncology	https://www.springer.com/journal/66/submission-guidelines	2	2	2	2	2	2	2	2	2	2	2	2	2	2	2	0	0	0	0	0	0	0	0	0	0
60	Ultrasonography	☑️	Ultrasonography	Society	South Korea	4	Y	https://www.e-ultrasonography.org	Korean Society of Ultrasound Medicine	https://www.e-ultrasonography.org/authors/authors.php	2	2	2	0	0	2	0	0	0	0	0	0	0	0	0	0	0	0	0	0	0	0	0	0	0
61	International Journal of Computer Assisted Radiology and Surgery	☑️	International Journal of Computer Assisted Radiology and Surgery	Springer	Germany	6	N	https://www.springer.com/journal/11548	None	https://www.springer.com/journal/11548/submission-guidelines	2	2	2	2	2	2	2	2	2	2	2	2	2	2	2	0	0	0	0	0	0	0	0	0	0
62	Magnetic Resonance in Medical Sciences	☑️	Magnetic Resonance in Medical Sciences	Society	Japan	4	Y	https://www.jstage.jst.go.jp/browse/mrms	Japanese Society of Magnetic Resonance	https://www.jsmrm.jp/modules/mrms/index.php?content_id=1	0	0	0	0	0	0	0	0	0	0	0	0	0	0	0	0	0	0	0	0	0	0	0	0	0
63	CARDIOVASCULAR AND INTERVENTIONAL RADIOLOGY	☑️	CARDIOVASCULAR AND INTERVENTIONAL RADIOLOGY	Springer	USA	12	N	https://www.springer.com/journal/270	Cardiovascular and Interventional Radiological Society of Europe	https://www.springer.com/journal/270/submission-guidelines	2	2	2	2	2	2	2	2	2	2	2	2	2	2	2	0	0	0	0	0	0	0	0	0	0
64	JOURNAL OF VASCULAR AND INTERVENTIONAL RADIOLOGY	☑️	JOURNAL OF VASCULAR AND INTERVENTIONAL RADIOLOGY	Elsevier	USA	12	N	https://www.sciencedirect.com/journal/journal-of-vascular-and-interventional-radiology	Society of Interventional Radiology	https://www.elsevier.com/journals/journal-of-vascular-and-interventional-radiology/1051-0443/guide-for-authors	1	2	1	0	0	0	0	0	1	0	0	0	0	0	0	0	0	0	0	0	0	0	0	0	0
65	NMR IN BIOMEDICINE	☑️	NMR IN BIOMEDICINE	Wiley	England	12	N	https://analyticalsciencejournals.onlinelibrary.wiley.com/journal/10991492/?utm_medium=referral&utm_source=baidu_scholar&utm_campaign=RWA17109&utm_content=Global_Marketing_PS_NMR_in_Biomedicine	None	https://analyticalsciencejournals.onlinelibrary.wiley.com/hub/journal/10991492/homepage/forauthors.html	0	0	0	0	0	0	0	0	0	0	0	0	0	0	0	0	0	0	0	0	0	0	0	0	0
66	ULTRASOUND IN MEDICINE AND BIOLOGY	☑️	ULTRASOUND IN MEDICINE AND BIOLOGY	Elsevier	England	12	N	https://www.sciencedirect.com/journal/ultrasound-in-medicine-and-biology	World Federation for Ultrasound in Medicine and Biology	https://www.elsevier.com/journals/ultrasound-in-medicine-and-biology/0301-5629/guide-for-authors	2	0	2	0	0	2	0	0	0	0	0	0	0	0	0	0	0	0	0	0	0	0	0	0	0
67	Clinical Neuroradiology	☑️	Clinical Neuroradiology	Springer	Germany	4	N	https://www.springer.com/journal/62	German, Austrian, and Swiss Societies of Neuroradiology	https://www.springer.com/journal/62/submission-guidelines	2	2	2	2	2	2	2	2	2	2	2	2	2	2	2	0	0	0	0	0	0	0	0	0	0
68	Molecular Imaging	☑️	Molecular Imaging	Hindawi	USA	1	N	https://www.hindawi.com/journals/moi/	Society of Nuclear Medicine and Molecular Imaging	https://www.hindawi.com/journals/moi/guidelines/	1	1	1	0	0	1	0	1	1	0	0	1	0	0	0	0	0	0	0	0	0	0	0	0	0
69	NEURORADIOLOGY	☑️	NEURORADIOLOGY	Springer	Germany	6	N	https://www.springer.com/journal/234/	European Society of Neuroradiology	https://www.springer.com/journal/234/submission-guidelines	2	2	2	4	4	2	4	4	4	4	4	4	4	4	4	0	0	0	0	0	0	0	0	0	0
70	Quantitative Imaging in Medicine and Surgery	☑️	Quantitative Imaging in Medicine and Surgery	AME	China	12	Y	https://qims.amegroups.org	None	https://qims.amegroups.org/pages/view/guidelines-for-authors	1	1	1	4	4	1	1	4	1	4	1	4	4	4	4	0	0	0	0	0	0	0	0	0	0
71	BMC MEDICAL IMAGING	☑️	BMC MEDICAL IMAGING	BMC	England	1	Y	https://bmcmedimaging.biomedcentral.com	None	https://bmcmedimaging.biomedcentral.com/submission-guidelines	1	2	2	2	2	2	2	2	2	4	4	4	2	4	2	0	0	0	0	0	0	0	0	0	0
72	ANNALS OF NUCLEAR MEDICINE	☑️	ANNALS OF NUCLEAR MEDICINE	Springer	Japan	10	Y	https://www.springer.com/journal/12149/	Japanese Society of Nuclear Medicine	https://www.springer.com/journal/12149/submission-guidelines	4	4	4	0	0	4	0	0	0	0	0	0	0	0	0	0	0	0	0	0	0	0	0	0	0
73	BRITISH JOURNAL OF RADIOLOGY	☑️	BRITISH JOURNAL OF RADIOLOGY	Society	England	12	Y	https://www.birpublications.org/journal/bjr	British Institute of Radiology	https://www.birpublications.org/page/ifa/bjr	1	1	1	2	4	1	4	2	2	2	4	2	4	2	2	0	0	0	0	0	0	0	0	0	0
74	CLINICAL RADIOLOGY	☑️	CLINICAL RADIOLOGY	Elsevier	England	12	Y	https://www.clinicalradiologyonline.net	The Royal College of Radiologists	https://www.clinicalradiologyonline.net/content/authorinfo	0	0	0	0	0	0	0	0	0	0	0	0	0	0	0	0	0	0	0	0	0	0	0	0	0
75	INTERNATIONAL JOURNAL OF RADIATION BIOLOGY	☑️	INTERNATIONAL JOURNAL OF RADIATION BIOLOGY	Taylor & Francis	England	12	N	https://www.tandfonline.com/journals/irab20	None	https://www.tandfonline.com/action/authorSubmission?show=instructions&journalCode=irab20	4	4	4	0	0	4	0	0	0	0	0	0	0	0	0	0	0	0	0	0	0	0	0	0	0
76	Dose-Response	☑️	Dose-Response	SAGE	USA	4	N	https://journals.sagepub.com/home/dosb	International Dose-Response Society	https://journals.sagepub.com/author-instructions/DOS	1	4	1	4	4	4	4	4	4	4	4	4	4	4	4	0	0	0	0	0	0	0	0	0	0
77	Journal of Innovative Optical Health Sciences	☑️	Journal of Innovative Optical Health Sciences	World Scientific Publishing	China	6	N	https://www.worldscientific.com/worldscinet/jiohs	None	https://www.worldscientific.com/page/jiohs/submission-guidelines	0	0	0	0	0	0	0	0	0	0	0	0	0	0	0	0	0	0	0	0	0	0	0	0	0
78	MAGNETIC RESONANCE IMAGING	☑️	MAGNETIC RESONANCE IMAGING	Elsevier	USA	10	Y	https://www.sciencedirect.com/journal/magnetic-resonance-imaging	None	https://www.elsevier.com/journals/magnetic-resonance-imaging/0730-725x/guide-for-authors	0	0	0	0	0	0	0	0	0	0	0	0	0	0	0	0	0	0	0	0	0	0	0	0	0
79	Abdominal Radiology	☑️	Abdominal Radiology	Springer	USA	12	Y	https://www.springer.com/journal/261	Society of Abdominal Radiology	https://www.springer.com/journal/261/submission-guidelines	2	2	2	2	2	2	2	2	2	2	2	2	2	2	2	0	0	0	0	0	0	0	0	0	0
80	JOURNAL OF NEUROIMAGING	☑️	JOURNAL OF NEUROIMAGING	Wiley	USA	6	N	https://onlinelibrary.wiley.com/journal/15526569	American Society of Neuroimaging	https://onlinelibrary.wiley.com/page/journal/15526569/homepage/forauthors.html	0	0	0	0	0	0	0	0	0	0	0	0	0	0	0	0	0	0	0	0	0	0	0	0	0
81	JOURNAL OF NUCLEAR CARDIOLOGY	☑️	JOURNAL OF NUCLEAR CARDIOLOGY	Springer	USA	6	N	https://www.springer.com/journal/12350	American Society of Nuclear Cardiology	https://www.springer.com/journal/12350/submission-guidelines	0	0	0	0	0	1	0	0	0	0	0	0	0	0	0	0	0	0	0	0	0	0	0	0	0
82	Radiology and Oncology	☑️	Radiology and Oncology	Walter de Gruyter	Slovenia	4	N	https://www.radioloncol.com/index.php/ro	Association of Radiology and Oncology	https://www.radioloncol.com/index.php/ro/about/submissions#authorGuidelines	0	0	0	0	0	0	0	0	0	0	0	0	0	0	0	0	0	0	0	0	0	0	0	0	0
83	Current Radiopharmaceuticals	☑️	Current Radiopharmaceuticals	Bentham	Netherlands	4	N	https://www.eurekaselect.com/journal/95	None	https://www.eurekaselect.com/journal/95/ifa	1	2	2	4	4	2	2	1	4	4	4	4	2	4	2	0	0	0	0	0	0	0	0	0	0
84	JOURNAL OF ULTRASOUND IN MEDICINE	☑️	JOURNAL OF ULTRASOUND IN MEDICINE	Wiley	USA	12	N	https://onlinelibrary.wiley.com/journal/15509613	American Institute of Ultrasound in Medicine	https://onlinelibrary.wiley.com/page/journal/15509613/homepage/guidelinesforauthors.html	0	0	0	0	0	0	0	0	0	0	0	0	0	0	0	0	0	0	0	0	0	0	0	0	0
85	MAGNETIC RESONANCE MATERIALS IN PHYSICS BIOLOGY AND MEDICINE	☑️	MAGNETIC RESONANCE MATERIALS IN PHYSICS BIOLOGY AND MEDICINE	Springer	USA	6	Y	https://www.springer.com/journal/10334	European Society for Magnetic Resonance in Medicine and Biology	https://www.springer.com/journal/10334/submission-guidelines	2	2	2	2	2	2	2	2	2	2	2	2	2	2	2	0	0	0	0	0	0	0	0	0	0
86	NEUROIMAGING CLINICS OF NORTH AMERICA	Review	NEUROIMAGING CLINICS OF NORTH AMERICA	N/a	N/a	N/a	N/a	N/a	N/a	N/a	N/a	N/a	N/a	N/a	N/a	N/a	N/a	N/a	N/a	N/a	N/a	N/a	N/a	N/a	N/a	N/a	N/a	N/a	N/a	N/a	N/a	N/a	N/a	N/a	N/a
87	PEDIATRIC RADIOLOGY	☑️	PEDIATRIC RADIOLOGY	Springer	USA	13	N	https://www.springer.com/journal/247	European Society of Paediatric Radiology	https://www.springer.com/journal/247/submission-guidelines	2	2	2	2	2	2	2	2	2	2	2	2	2	2	2	0	0	0	0	0	0	0	0	0	0
88	ULTRASONIC IMAGING	☑️	ULTRASONIC IMAGING	SAGE	USA	4	N	https://journals.sagepub.com/home/uix	None	https://journals.sagepub.com/author-instructions/UIX	1	4	1	4	4	4	4	4	4	4	4	4	4	4	4	0	0	0	0	0	0	0	0	0	0
89	HEALTH PHYSICS	☑️	HEALTH PHYSICS	Lippincott Williams & Wilkins	USA	6	N	https://journals.lww.com/health-physics/pages/default.aspx	Health Physics Society	https://journals.lww.com/health-physics/Pages/Information-for-Authors.aspx	0	0	0	0	0	0	0	0	0	0	0	0	0	0	0	0	0	0	0	0	0	0	0	0	0
90	Clinical and Translational Imaging	☑️	Clinical and Translational Imaging	Springer	Italy	6	Y	https://www.springer.com/journal/40336/aims-and-scope	Italian Association of Nuclear Medicine and Molecular Imaging	https://www.springer.com/journal/40336/submission-guidelines	2	2	2	2	2	2	2	2	2	2	2	2	2	2	2	0	0	0	0	0	0	0	0	0	0
91	Clinical Imaging	☑️	Clinical Imaging	Elsevier	USA	6	Y	https://www.sciencedirect.com/journal/clinical-imaging/	None	https://www.elsevier.com/journals/clinical-imaging/0899-7071/guide-for-authors	2	2	2	0	0	0	0	0	0	0	0	0	0	2	0	0	0	0	0	0	0	0	0	0	0
92	Diagnostic and Interventional Radiology	☑️	Diagnostic and Interventional Radiology	Galenos	Turkey	6	Y	https://www.dirjournal.org	Turkish Society of Radiology	https://www.dirjournal.org/instructions-to-authors	2	2	2	0	0	2	0	0	0	0	0	0	0	0	0	0	0	0	0	0	0	0	0	0	0
93	INTERNATIONAL JOURNAL OF CARDIOVASCULAR IMAGING	☑️	INTERNATIONAL JOURNAL OF CARDIOVASCULAR IMAGING	Springer	USA	6	N	https://www.springer.com/journal/10554	None	https://www.springer.com/journal/10554/submission-guidelines	2	2	2	2	2	2	2	2	2	2	2	2	2	2	2	0	0	0	0	0	0	0	0	0	0
94	Japanese Journal of Radiology	☑️	Japanese Journal of Radiology	Springer	Japan	10	Y	https://www.springer.com/journal/11604	Japan Radiological Society	https://www.springer.com/journal/11604/submission-guidelines	0	0	0	0	0	0	0	0	0	0	0	0	0	0	0	0	0	0	0	0	0	0	0	0	0
95	Journal of Applied Clinical Medical Physics	☑️	Journal of Applied Clinical Medical Physics	Wiley	USA	6	Y	https://aapm.onlinelibrary.wiley.com/journal/15269914/	American Association of Physicists in Medicine	https://aapm.onlinelibrary.wiley.com/hub/journal/15269914/about/author-guidelines	0	0	0	0	0	0	0	0	0	0	0	0	0	0	0	0	0	0	0	0	0	0	0	0	0
96	SKELETAL RADIOLOGY	☑️	SKELETAL RADIOLOGY	Springer	USA	12	N	https://www.springer.com/journal/256	International Skeletal Society	https://www.springer.com/journal/256/submission-guidelines	4	4	4	0	0	4	0	0	0	0	0	0	0	0	0	0	0	0	0	0	0	0	0	0	0
97	JOURNAL OF RADIATION RESEARCH	☑️	JOURNAL OF RADIATION RESEARCH	Oxford	Japan	6	N	https://www.sciencedirect.com/journal/journal-of-radiation-research-and-applied-sciences	None	https://www.elsevier.com/journals/journal-of-radiation-research-and-applied-sciences/1687-8507/guide-for-authors	0	0	0	0	0	0	0	0	0	0	0	0	0	0	0	0	0	0	0	0	0	0	0	0	0
98	Journal of the Belgian Society of Radiology	☑️	Journal of the Belgian Society of Radiology	Ubiquity	Belgium	1	Y	https://jbsr.be	Belgian Society of Radiology	https://jbsr.be/about/submissions	4	4	4	0	0	4	0	0	0	0	0	0	0	0	0	0	0	0	0	0	0	0	0	0	0
99	Zeitschrift fur Medizinische Physik	☑️	Zeitschrift fur Medizinische Physik	Elsevier	Germany	4	Y	https://www.sciencedirect.com/journal/zeitschrift-fur-medizinische-physik/	German and Austrian Society of Medical Physics and the Swiss Society of Radiobiology and Medical Physics	https://www.elsevier.com/journals/zeitschrift-fur-medizinische-physik/0939-3889/guide-for-authors	0	0	0	0	0	0	0	0	0	0	0	0	0	0	0	0	0	0	0	0	0	0	0	0	0
100	Brachytherapy	☑️	Brachytherapy	Elsevier	USA	4	N	https://www.sciencedirect.com/journal/brachytherapy	American Brachytherapy Society	https://www.elsevier.com/journals/brachytherapy/1538-4721/guide-for-authors	0	0	0	0	0	0	0	0	0	0	0	0	0	0	0	0	0	0	0	0	0	0	0	0	0
101	RADIOLOGIC CLINICS OF NORTH AMERICA	Review	RADIOLOGIC CLINICS OF NORTH AMERICA	N/a	N/a	N/a	N/a	N/a	N/a	N/a	N/a	N/a	N/a	N/a	N/a	N/a	N/a	N/a	N/a	N/a	N/a	N/a	N/a	N/a	N/a	N/a	N/a	N/a	N/a	N/a	N/a	N/a	N/a	N/a	N/a
102	Tomography	☑️	Tomography	MDPI	Switzerland	6	Y	https://www.mdpi.com/journal/tomography	None	https://www.mdpi.com/journal/tomography/instructions	1	0	0	0	0	0	0	0	0	0	0	0	0	0	0	0	0	0	0	0	0	0	0	0	0
103	Journal of Medical Ultrasonics	☑️	Journal of Medical Ultrasonics	Springer	Japan	4	Y	https://www.springer.com/journal/10396	Japan Society of Ultrasonics in Medicine.	https://www.springer.com/journal/10396/submission-guidelines	0	0	0	0	0	0	0	0	0	0	0	0	0	0	0	0	0	0	0	0	0	0	0	0	0
104	ROFO-FORTSCHRITTE AUF DEM GEBIET DER RONTGENSTRAHLEN UND DER BILDGEBENDEN VERFAHREN	German	ROFO-FORTSCHRITTE AUF DEM GEBIET DER RONTGENSTRAHLEN UND DER BILDGEBENDEN VERFAHREN	N/a	N/a	N/a	N/a	N/a	N/a	N/a	N/a	N/a	N/a	N/a	N/a	N/a	N/a	N/a	N/a	N/a	N/a	N/a	N/a	N/a	N/a	N/a	N/a	N/a	N/a	N/a	N/a	N/a	N/a	N/a	N/a
105	INTERVENTIONAL NEURORADIOLOGY	☑️	INTERVENTIONAL NEURORADIOLOGY	SAGE	Italy	4	N	https://journals.sagepub.com/home/ine	None	https://journals.sagepub.com/author-instructions/INE	1	4	1	4	4	4	4	4	4	4	4	4	4	4	4	0	0	0	0	0	0	0	0	0	0
106	Medical Ultrasonography	☑️	Medical Ultrasonography	Society	Romania	4	N	https://www.medultrason.ro/medultrason/index.php/medultrason	Romanian Society for Ultrasonography in Medicine and Biology	https://www.medultrason.ro/medultrason/index.php/medultrason/about/submissions#authorGuidelines	0	0	0	0	0	0	0	0	0	0	0	0	0	0	0	0	0	0	0	0	0	0	0	0	0
107	RADIATION AND ENVIRONMENTAL BIOPHYSICS	☑️	RADIATION AND ENVIRONMENTAL BIOPHYSICS	Springer	Germany	4	N	https://www.springer.com/journal/411	None	https://www.springer.com/journal/411/submission-guidelines	2	2	2	2	2	2	2	2	2	2	2	2	2	2	2	0	0	0	0	0	0	0	0	0	0
108	Applied Radiation and Isotopes	☑️	Applied Radiation and Isotopes	Elsevier	USA	12	N	https://www.sciencedirect.com/journal/applied-radiation-and-isotopes	None	https://www.elsevier.com/journals/applied-radiation-and-isotopes/0969-8043/guide-for-authors	0	0	0	0	0	0	0	0	0	0	0	0	0	0	0	0	0	0	0	0	0	0	0	0	0
109	Journal of Medical Imaging and Radiation Oncology	☑️	Journal of Medical Imaging and Radiation Oncology	Wiley	Australia	8	Y	https://onlinelibrary.wiley.com/journal/17549485/	Royal Australian and New Zealand College of Radiologists	https://onlinelibrary.wiley.com/page/journal/17549485/homepage/forauthors.html	2	2	1	0	0	2	0	0	0	0	0	0	0	0	0	0	0	0	0	0	0	0	0	0	0
110	Magnetic Resonance Imaging Clinics of North America	Review	Magnetic Resonance Imaging Clinics of North America	N/a	N/a	N/a	N/a	N/a	N/a	N/a	N/a	N/a	N/a	N/a	N/a	N/a	N/a	N/a	N/a	N/a	N/a	N/a	N/a	N/a	N/a	N/a	N/a	N/a	N/a	N/a	N/a	N/a	N/a	N/a	N/a
111	Hellenic Journal of Nuclear Medicine	☑️	Hellenic Journal of Nuclear Medicine	Society	Greece	3	Y	https://www.nuclmed.gr/about/	Hellenic Society of Nuclear Medicine	https://www.nuclmed.gr/wp/wp-content/uploads/2017/04/instructions-to-authors-en.pdf	0	0	0	0	0	0	0	0	0	0	0	0	0	0	0	0	0	0	0	0	0	0	0	0	0
112	JOURNAL OF RADIOLOGICAL PROTECTION	☑️	JOURNAL OF RADIOLOGICAL PROTECTION	IOP	England	4	N	https://iopscience.iop.org/journal/0952-4746	Society for Radiological Protection	https://publishingsupport.iopscience.iop.org/journals/journal-of-radiological-protection/	0	0	0	0	0	0	0	0	0	0	0	0	0	0	0	0	0	0	0	0	0	0	0	0	0
113	NUCLEAR MEDICINE COMMUNICATIONS	☑️	NUCLEAR MEDICINE COMMUNICATIONS	Lippincott Williams & Wilkins	USA	12	Y	https://journals.lww.com/nuclearmedicinecomm/Pages/default.aspx	British Nuclear Medicine Society	https://edmgr.ovid.com/nmc/accounts/ifauth.htm	0	0	0	0	0	0	0	0	0	0	0	0	0	0	0	0	0	0	0	0	0	0	0	0	0
114	NUKLEARMEDIZIN-NUCLEAR MEDICINE	German	NUKLEARMEDIZIN-NUCLEAR MEDICINE	N/a	N/a	N/a	N/a	N/a	N/a	N/a	N/a	N/a	N/a	N/a	N/a	N/a	N/a	N/a	N/a	N/a	N/a	N/a	N/a	N/a	N/a	N/a	N/a	N/a	N/a	N/a	N/a	N/a	N/a	N/a	N/a
115	QUARTERLY JOURNAL OF NUCLEAR MEDICINE AND MOLECULAR IMAGING	☑️	QUARTERLY JOURNAL OF NUCLEAR MEDICINE AND MOLECULAR IMAGING	Edizioni Minerva Medica	Italy	4	Y	https://www.minervamedica.it/en/journals/nuclear-med-molecular-imaging/index.php	Society of Radiopharmaceutical Sciences	https://www.minervamedica.it/en/journals/nuclear-med-molecular-imaging/notice-to-authors.php	2	4	2	0	0	4	0	0	0	0	0	0	0	0	0	0	0	0	0	0	0	0	0	0	0
116	Current Medical Imaging	☑️	Current Medical Imaging	Bentham	United Arab Emirates	6	Y	https://www.eurekaselect.com/journal/33	None	https://www.eurekaselect.com/pages/author-guidelines	1	2	2	4	4	2	2	2	2	4	4	4	2	4	2	0	0	0	0	0	0	0	0	0	0
117	Journal of Contemporary Brachytherapy	☑️	Journal of Contemporary Brachytherapy	Termedia Publishing House	Poland	4	N	https://www.termedia.pl/Journal/-54	Polish Brachytherapy Society and Indian Brachytherapy Society	https://www.termedia.pl/Journal/Journal_of_Contemporary_Brachytherapy-54/Strona-774	4	4	4	0	0	4	0	0	0	0	0	0	0	0	0	0	0	0	0	0	0	0	0	0	0
118	SEMINARS IN INTERVENTIONAL RADIOLOGY	Review	SEMINARS IN INTERVENTIONAL RADIOLOGY	N/a	N/a	N/a	N/a	N/a	N/a	N/a	N/a	N/a	N/a	N/a	N/a	N/a	N/a	N/a	N/a	N/a	N/a	N/a	N/a	N/a	N/a	N/a	N/a	N/a	N/a	N/a	N/a	N/a	N/a	N/a	N/a
119	SEMINARS IN MUSCULOSKELETAL RADIOLOGY	Review	SEMINARS IN MUSCULOSKELETAL RADIOLOGY	N/a	N/a	N/a	N/a	N/a	N/a	N/a	N/a	N/a	N/a	N/a	N/a	N/a	N/a	N/a	N/a	N/a	N/a	N/a	N/a	N/a	N/a	N/a	N/a	N/a	N/a	N/a	N/a	N/a	N/a	N/a	N/a
120	SURGICAL AND RADIOLOGIC ANATOMY	☑️	SURGICAL AND RADIOLOGIC ANATOMY	Springer	France	10	N	https://www.springer.com/journal/276	None	https://www.springer.com/journal/276/submission-guidelines	2	2	2	2	2	2	2	2	2	2	2	2	2	2	2	0	0	0	0	0	0	0	0	0	0
121	ACTA RADIOLOGICA	☑️	ACTA RADIOLOGICA	SAGE	England	12	Y	https://journals.sagepub.com/home/acr	Societies of medical radiology in Denmark, Finland, Iceland, Norway and Sweden	https://journals.sagepub.com/author-instructions/ACR	1	4	1	4	4	4	4	4	4	4	4	4	4	4	4	0	0	0	0	0	0	0	0	0	0
122	Cancer Radiotherapie	French	Cancer Radiotherapie	N/a	N/a	N/a	N/a	N/a	N/a	N/a	N/a	N/a	N/a	N/a	N/a	N/a	N/a	N/a	N/a	N/a	N/a	N/a	N/a	N/a	N/a	N/a	N/a	N/a	N/a	N/a	N/a	N/a	N/a	N/a	N/a
123	JOURNAL OF COMPUTER ASSISTED TOMOGRAPHY	☑️	JOURNAL OF COMPUTER ASSISTED TOMOGRAPHY	Lippincott Williams & Wilkins	USA	6	Y	https://journals.lww.com/jcat/pages/default.aspx	None	https://journals.lww.com/jcat/Pages/informationforauthors.aspx	0	0	0	0	0	0	0	0	0	0	0	0	0	0	0	0	0	0	0	0	0	0	0	0	0
124	Ultrasound Quarterly	☑️	Ultrasound Quarterly	Lippincott Williams & Wilkins	USA	4	Y	https://journals.lww.com/ultrasound-quarterly/pages/default.aspx	Society of Radiologists in Ultrasound	https://edmgr.ovid.com/usq/accounts/ifauth.htm	0	0	0	0	0	0	0	0	0	0	0	0	0	0	0	0	0	0	0	0	0	0	0	0	0
125	Medical Dosimetry	☑️	Medical Dosimetry	Elsevier	USA	4	N	https://www.sciencedirect.com/journal/medical-dosimetry	American Association of Medical Dosimetrists	https://www.elsevier.com/journals/medical-dosimetry/0958-3947/guide-for-authors	0	0	0	0	0	0	0	0	0	0	0	0	0	0	0	0	0	0	0	0	0	0	0	0	0
126	Revista Espanola de Medicina Nuclear e Imagen Molecular	Spanish	Revista Espanola de Medicina Nuclear e Imagen Molecular	N/a	N/a	N/a	N/a	N/a	N/a	N/a	N/a	N/a	N/a	N/a	N/a	N/a	N/a	N/a	N/a	N/a	N/a	N/a	N/a	N/a	N/a	N/a	N/a	N/a	N/a	N/a	N/a	N/a	N/a	N/a	N/a
127	RADIOPROTECTION	French	RADIOPROTECTION	N/a	N/a	N/a	N/a	N/a	N/a	N/a	N/a	N/a	N/a	N/a	N/a	N/a	N/a	N/a	N/a	N/a	N/a	N/a	N/a	N/a	N/a	N/a	N/a	N/a	N/a	N/a	N/a	N/a	N/a	N/a	N/a
128	SEMINARS IN ULTRASOUND CT AND MRI	Review	SEMINARS IN ULTRASOUND CT AND MRI	N/a	N/a	N/a	N/a	N/a	N/a	N/a	N/a	N/a	N/a	N/a	N/a	N/a	N/a	N/a	N/a	N/a	N/a	N/a	N/a	N/a	N/a	N/a	N/a	N/a	N/a	N/a	N/a	N/a	N/a	N/a	N/a
129	RADIATION PROTECTION DOSIMETRY	☑️	RADIATION PROTECTION DOSIMETRY	Oxford	England	20	N	https://academic.oup.com/rpd	None	https://academic.oup.com/rpd/pages/General_Instructions	0	0	0	0	0	0	0	0	0	0	0	0	0	0	0	0	0	0	0	0	0	0	0	0	0
130	JOURNAL OF CLINICAL ULTRASOUND	☑️	JOURNAL OF CLINICAL ULTRASOUND	Wiley	USA	9	N	https://onlinelibrary.wiley.com/journal/10970096	None	https://onlinelibrary.wiley.com/page/journal/10970096/homepage/forauthors.html	0	0	0	0	0	0	0	0	0	0	0	0	0	0	0	0	0	0	0	0	0	0	0	0	0
131	Radiologie	German	Radiologie	N/a	N/a	N/a	N/a	N/a	N/a	N/a	N/a	N/a	N/a	N/a	N/a	N/a	N/a	N/a	N/a	N/a	N/a	N/a	N/a	N/a	N/a	N/a	N/a	N/a	N/a	N/a	N/a	N/a	N/a	N/a	N/a
132	CONCEPTS IN MAGNETIC RESONANCE PART A	☑️	CONCEPTS IN MAGNETIC RESONANCE PART A	Hindawi	USA	1	N	https://www.hindawi.com/journals/cmra/	None	https://www.hindawi.com/journals/cmra/guidelines/	1	1	1	0	0	1	0	1	1	0	0	1	0	0	0	0	0	0	0	0	0	0	0	0	0
133	International Journal of Radiation Research	☑️	International Journal of Radiation Research	Baresh-e-Danesh	Iran	4	Y	http://ijrr.com/page.php?slct_pg_id=12&sid=1&slc_lang=en	None	http://ijrr.com/page/18/Submission-Instructions	0	0	0	0	0	0	0	0	0	0	0	0	0	0	0	0	0	0	0	0	0	0	0	0	0
134	SEMINARS IN ROENTGENOLOGY	Review	SEMINARS IN ROENTGENOLOGY	N/a	N/a	N/a	N/a	N/a	N/a	N/a
135	Iranian Journal of Radiology	Not avaliable	Iranian Journal of Radiology	N/a	N/a	N/a	N/a	N/a	N/a	N/a

## Sheet: Final
No	Journal name	2022 JIF	Publisher	Region	Publication frequency	Only in Radiology	Access	Offical Journal	CONSORT	STROBE	PRISMA	SPIRIT	PRISMA-P	STARD	TRIPOD	CARE	ARRIVE	AGREE	RIGHT	SRQR	COREQ	SQUIRE	CHEERS	CONSORT-AI	SPIRIT-AI	FUTURE-AI	MI-CLAIM	MINIMAR	CLAIM	MAIC-10	RQS	IBSI	CLEAR
1	RADIOLOGY	19.7	Society	North America	≥12	Yes	Hybird	Yes	1	1	1	0	0	1	0	0	0	0	0	0	0	0	0	0	0	0	0	0	0	0	0	0	0
2	JACC-Cardiovascular Imaging	14	Elsevier	North America	≥12	No	Hybird	Yes	0	0	0	0	0	0	0	0	0	0	0	0	0	0	0	0	0	0	0	0	0	0	0	0	0
3	MEDICAL IMAGE ANALYSIS	10.9	Elsevier	Europe	6～12	No	Hybird	Yes	0	0	0	0	0	0	0	0	0	0	0	0	0	0	0	0	0	0	0	0	0	0	0	0	0
4	CLINICAL NUCLEAR MEDICINE	10.6	Lippincott Williams & Wilkins	North America	≥12	Yes	Hybird	Yes	0	0	0	0	0	0	0	0	0	0	0	0	0	0	0	0	0	0	0	0	0	0	0	0	0
5	IEEE TRANSACTIONS ON MEDICAL IMAGING	10.6	Society	North America	≥12	No	Hybird	Yes	0	0	0	0	0	0	0	0	0	0	0	0	0	0	0	0	0	0	0	0	0	0	0	0	0
6	JOURNAL OF NUCLEAR MEDICINE	9.3	Society	North America	≥12	Yes	Hybird	Yes	1	4	1	0	0	1	0	0	0	0	0	0	0	0	0	0	0	0	0	0	0	0	0	0	0
7	EUROPEAN JOURNAL OF NUCLEAR MEDICINE AND MOLECULAR IMAGING	9.1	Springer	Europe	≥12	Yes	Hybird	Yes	2	2	2	2	2	2	2	2	2	2	2	2	2	2	2	0	0	0	0	0	0	0	0	0	0
8	Radiologia Medica	8.9	Springer	Europe	≥12	Yes	Hybird	Yes	2	2	2	2	2	2	2	2	2	2	2	2	2	2	2	0	0	0	0	0	0	0	0	0	0
9	Photoacoustics	7.9	Elsevier	Europe	<6	No	Open	No	1	0	0	0	0	0	0	0	0	0	0	0	0	0	0	0	0	0	0	0	0	0	0	0	0
10	Circulation-Cardiovascular Imaging	7.5	Lippincott Williams & Wilkins	North America	≥12	No	Hybird	Yes	2	2	2	0	0	2	2	0	0	0	0	0	0	0	0	0	0	0	0	0	0	0	0	0	0
11	ULTRASOUND IN OBSTETRICS & GYNECOLOGY	7.1	Wiley	North America	≥12	No	Hybird	Yes	1	1	1	0	0	1	1	0	0	0	0	0	0	0	1	0	0	0	0	0	0	0	0	0	0
12	INTERNATIONAL JOURNAL OF RADIATION ONCOLOGY BIOLOGY PHYSICS	7	Elsevier	North America	≥12	No	Hybird	Yes	2	2	2	0	0	0	0	0	0	0	0	0	0	0	0	0	0	0	0	0	0	0	0	0	0
13	INVESTIGATIVE RADIOLOGY	6.7	Lippincott Williams & Wilkins	North America	≥12	Yes	Hybird	No	0	0	0	0	0	0	0	0	0	0	0	0	0	0	0	0	0	0	0	0	0	0	0	0	0
14	JOURNAL OF CARDIOVASCULAR MAGNETIC RESONANCE	6.4	Springer	North America	<6	No	Open	Yes	1	2	2	2	2	2	2	2	2	4	4	4	2	4	2	0	0	0	0	0	0	0	0	0	0
15	European Heart Journal-Cardiovascular Imaging	6.2	Other	Europe	≥12	No	Hybird	Yes	2	2	2	2	4	2	4	4	2	4	4	2	4	2	2	0	0	0	0	0	0	0	0	0	0
16	EUROPEAN RADIOLOGY	5.9	Springer	Europe	≥12	Yes	Hybird	Yes	3	3	3	4	4	3	3	4	4	4	4	4	4	4	4	4	0	0	0	0	2	0	0	0	0
17	COMPUTERIZED MEDICAL IMAGING AND GRAPHICS	5.7	Elsevier	North America	6～12	No	Hybird	No	0	0	0	0	0	0	0	0	0	0	0	0	0	0	0	0	0	0	0	0	0	0	0	0	0
18	NEUROIMAGE	5.7	Elsevier	North America	≥12	No	Open	No	0	0	0	0	0	0	0	0	0	0	0	0	0	0	0	0	0	0	0	0	0	0	0	0	0
19	RADIOTHERAPY AND ONCOLOGY	5.7	Elsevier	Europe	≥12	No	Hybird	Yes	1	4	4	0	0	4	0	0	0	0	0	0	0	0	0	0	0	0	0	0	0	0	0	0	0
20	Diagnostic and Interventional Imaging	5.5	Elsevier	Europe	≥12	Yes	Open	Yes	1	0	0	0	0	0	0	0	0	0	0	0	0	0	0	0	0	0	0	0	0	0	0	0	0
22	Journal of Cardiovascular Computed Tomography	5.4	Elsevier	North America	6～12	No	Hybird	Yes	0	0	0	0	0	0	0	0	0	0	0	0	0	0	0	0	0	0	0	0	0	0	0	0	0
23	AMERICAN JOURNAL OF ROENTGENOLOGY	5	Society	North America	≥12	Yes	Open	Yes	0	0	2	0	0	0	0	0	0	0	0	0	0	0	0	0	0	0	0	0	0	0	0	0	0
24	CANCER IMAGING	4.9	Springer	Europe	<6	No	Open	Yes	1	2	2	2	2	2	2	2	2	4	4	4	2	4	2	0	0	0	0	0	0	0	0	0	0
26	ACADEMIC RADIOLOGY	4.8	Elsevier	North America	≥12	Yes	Hybird	Yes	1	0	0	0	0	0	0	0	0	0	0	0	0	0	0	0	0	0	0	0	0	0	0	0	0
27	HUMAN BRAIN MAPPING	4.8	Wiley	North America	≥12	No	Open	No	0	0	0	0	0	0	0	0	0	0	0	0	0	0	0	0	0	0	0	0	0	0	0	0	0
28	KOREAN JOURNAL OF RADIOLOGY	4.8	Society	Aisa	≥12	Yes	Open	Yes	4	4	4	4	4	4	4	4	4	4	4	4	4	4	4	0	0	0	0	0	0	0	0	0	0
29	Insights into Imaging	4.7	Springer	Europe	<6	Yes	Open	Yes	3	3	3	4	4	3	3	4	4	4	4	4	4	4	4	4	0	0	0	0	0	0	0	0	0
30	Journal of the American College of Radiology	4.5	Elsevier	North America	≥12	Yes	Hybird	Yes	2	2	2	0	0	0	0	0	0	0	0	0	0	2	0	0	0	0	0	0	2	0	0	0	0
31	JOURNAL OF DIGITAL IMAGING	4.4	Springer	North America	6～12	Yes	Hybird	Yes	2	2	2	2	2	2	2	2	2	2	2	2	2	2	2	0	0	0	0	0	0	0	0	0	0
32	JOURNAL OF MAGNETIC RESONANCE IMAGING	4.4	Wiley	North America	≥12	Yes	Hybird	Yes	2	0	2	0	0	2	0	0	0	0	0	0	0	0	0	0	0	0	0	0	0	0	0	0	0
33	Physical and Engineering Sciences in Medicine	4.4	Springer	Europe	<6	No	Hybird	Yes	2	2	2	2	2	2	2	2	2	2	2	2	2	2	2	0	0	0	0	0	0	0	0	0	0
34	ULTRASONICS	4.2	Elsevier	Europe	6～12	No	Hybird	No	0	0	0	0	0	0	0	0	0	0	0	0	0	0	0	0	0	0	0	0	0	0	0	0	0
35	EJNMMI Physics	4	Springer	Europe	<6	Yes	Open	Yes	2	2	2	4	4	2	4	4	2	4	4	4	4	4	4	0	0	0	0	0	0	0	0	0	0
36	MEDICAL PHYSICS	3.8	Wiley	North America	≥12	Yes	Hybird	Yes	0	0	0	0	0	0	0	0	2	0	0	0	0	0	0	0	0	0	0	0	0	0	0	0	0
37	Radiation Oncology	3.6	Springer	Europe	<6	No	Open	No	1	2	2	2	2	2	2	2	2	4	4	4	2	4	2	0	0	0	0	0	0	0	0	0	0
38	AMERICAN JOURNAL OF NEURORADIOLOGY	3.5	Society	North America	≥12	No	Hybird	Yes	0	0	2	0	0	2	0	0	0	0	0	0	0	0	0	0	0	0	0	0	0	0	0	0	0
39	JOURNAL OF BIOMEDICAL OPTICS	3.5	Society	North America	≥12	No	Open	Yes	0	0	0	0	0	0	0	0	0	0	0	0	0	0	0	0	0	0	0	0	0	0	0	0	0
40	JOURNAL OF NEURORADIOLOGY	3.5	Elsevier	Europe	<6	No	Hybird	Yes	0	0	0	0	0	0	0	0	0	0	0	0	0	0	0	0	0	0	0	0	0	0	0	0	0
41	PHYSICS IN MEDICINE AND BIOLOGY	3.5	Other	Europe	≥12	No	Hybird	Yes	0	0	0	0	0	0	0	0	0	0	0	0	0	0	0	0	0	0	0	0	0	0	0	0	0
43	Biomedical Optics Express	3.4	Other	North America	≥12	No	Open	No	0	0	0	0	0	0	0	0	0	0	0	0	0	0	0	0	0	0	0	0	0	0	0	0	0
44	CANCER BIOTHERAPY AND RADIOPHARMACEUTICALS	3.4	Other	North America	6～12	No	Hybird	No	4	4	4	4	4	4	4	4	4	4	4	4	4	4	4	0	0	0	0	0	0	0	0	0	0
45	Physica Medica-European Journal of Medical Physics	3.4	Elsevier	Europe	6～12	Yes	Hybird	Yes	1	0	0	0	0	0	0	0	0	0	0	0	0	0	0	0	0	0	0	0	0	0	0	0	0
46	RADIATION RESEARCH	3.4	Society	North America	≥12	No	Hybird	Yes	0	0	0	0	0	0	0	0	0	0	0	0	0	0	0	0	0	0	0	0	0	0	0	0	0
48	DENTOMAXILLOFACIAL RADIOLOGY	3.3	Society	Europe	6～12	No	Hybird	Yes	1	1	1	2	4	1	4	2	2	2	4	2	4	2	2	0	0	0	0	0	0	0	0	0	0
49	EUROPEAN JOURNAL OF RADIOLOGY	3.3	Elsevier	Europe	≥12	Yes	Hybird	No	0	0	0	0	0	0	0	0	0	0	0	0	0	0	0	0	0	0	0	0	0	0	0	0	0
50	JOURNAL OF THORACIC IMAGING	3.3	Lippincott Williams & Wilkins	North America	6～12	Yes	Hybird	Yes	0	0	0	0	0	0	0	0	0	0	0	0	0	0	0	0	0	0	0	0	0	0	0	0	0
51	MAGNETIC RESONANCE IN MEDICINE	3.3	Wiley	North America	≥12	Yes	Hybird	Yes	0	0	0	0	0	0	0	0	0	0	0	0	0	0	0	0	0	0	0	0	0	0	0	0	0
52	Practical Radiation Oncology	3.3	Elsevier	North America	6～12	No	Hybird	Yes	2	2	2	0	0	0	0	0	0	0	0	0	0	0	0	0	0	0	0	0	0	0	0	0	0
53	EJNMMI Research	3.2	Springer	Europe	<6	Yes	Open	Yes	2	2	2	4	4	2	4	4	2	4	4	4	4	4	4	0	0	0	0	0	0	0	0	0	0
54	CANADIAN ASSOCIATION OF RADIOLOGISTS JOURNAL-JOURNAL DE L ASSOCIATION CANADIENNE DES RADIOLOGISTES	3.1	Other	North America	<6	Yes	Hybird	Yes	2	4	2	4	4	2	4	4	4	4	4	4	4	4	4	0	0	0	0	0	0	0	0	0	0
55	Clinical and Translational Radiation Oncology	3.1	Elsevier	Europe	6～12	No	Open	Yes	1	4	4	0	0	4	0	0	0	0	0	0	0	0	0	0	0	0	0	0	0	0	0	0	0
56	INTERNATIONAL JOURNAL OF HYPERTHERMIA	3.1	Other	Europe	6～12	No	Open	Yes	4	4	4	4	4	4	4	4	4	4	4	4	4	4	4	0	0	0	0	0	0	0	0	0	0
57	MOLECULAR IMAGING AND BIOLOGY	3.1	Springer	North America	6～12	Yes	Hybird	Yes	0	0	0	0	0	0	0	0	0	0	0	0	0	0	0	0	0	0	0	0	0	0	0	0	0
58	NUCLEAR MEDICINE AND BIOLOGY	3.1	Elsevier	North America	6～12	Yes	Hybird	Yes	1	0	0	0	0	0	0	0	0	0	0	0	0	0	0	0	0	0	0	0	0	0	0	0	0
59	STRAHLENTHERAPIE UND ONKOLOGIE	3.1	Springer	Europe	≥12	No	Hybird	Yes	2	2	2	2	2	2	2	2	2	2	2	2	2	2	2	0	0	0	0	0	0	0	0	0	0
60	Ultrasonography	3.1	Society	Aisa	<6	Yes	Open	Yes	2	2	2	0	0	2	0	0	0	0	0	0	0	0	0	0	0	0	0	0	0	0	0	0	0
61	International Journal of Computer Assisted Radiology and Surgery	3	Springer	Europe	6～12	No	Hybird	No	2	2	2	2	2	2	2	2	2	2	2	2	2	2	2	0	0	0	0	0	0	0	0	0	0
62	Magnetic Resonance in Medical Sciences	3	Society	Aisa	<6	Yes	Open	Yes	0	0	0	0	0	0	0	0	0	0	0	0	0	0	0	0	0	0	0	0	0	0	0	0	0
63	CARDIOVASCULAR AND INTERVENTIONAL RADIOLOGY	2.9	Springer	North America	≥12	No	Hybird	Yes	2	2	2	2	2	2	2	2	2	2	2	2	2	2	2	0	0	0	0	0	0	0	0	0	0
64	JOURNAL OF VASCULAR AND INTERVENTIONAL RADIOLOGY	2.9	Elsevier	North America	≥12	No	Hybird	Yes	1	2	1	0	0	0	0	0	1	0	0	0	0	0	0	0	0	0	0	0	0	0	0	0	0
65	NMR IN BIOMEDICINE	2.9	Wiley	Europe	≥12	No	Hybird	No	0	0	0	0	0	0	0	0	0	0	0	0	0	0	0	0	0	0	0	0	0	0	0	0	0
66	ULTRASOUND IN MEDICINE AND BIOLOGY	2.9	Elsevier	Europe	≥12	No	Hybird	Yes	2	0	2	0	0	2	0	0	0	0	0	0	0	0	0	0	0	0	0	0	0	0	0	0	0
67	Clinical Neuroradiology	2.8	Springer	Europe	<6	No	Hybird	Yes	2	2	2	2	2	2	2	2	2	2	2	2	2	2	2	0	0	0	0	0	0	0	0	0	0
68	Molecular Imaging	2.8	Other	North America	<6	No	Open	Yes	1	1	1	0	0	1	0	1	1	0	0	1	0	0	0	0	0	0	0	0	0	0	0	0	0
69	NEURORADIOLOGY	2.8	Springer	Europe	6～12	No	Hybird	Yes	2	2	2	4	4	2	4	4	4	4	4	4	4	4	4	0	0	0	0	0	0	0	0	0	0
70	Quantitative Imaging in Medicine and Surgery	2.8	Other	Aisa	≥12	Yes	Open	No	1	1	1	4	4	1	1	4	1	4	1	4	4	4	4	0	0	0	0	0	0	0	0	0	0
71	BMC MEDICAL IMAGING	2.7	Springer	Europe	<6	Yes	Open	No	1	2	2	2	2	2	2	2	2	4	4	4	2	4	2	0	0	0	0	0	0	0	0	0	0
72	ANNALS OF NUCLEAR MEDICINE	2.6	Springer	Aisa	6～12	Yes	Hybird	Yes	4	4	4	0	0	4	0	0	0	0	0	0	0	0	0	0	0	0	0	0	0	0	0	0	0
73	BRITISH JOURNAL OF RADIOLOGY	2.6	Society	Europe	≥12	Yes	Hybird	Yes	1	1	1	2	4	1	4	2	2	2	4	2	4	2	2	0	0	0	0	0	0	0	0	0	0
74	CLINICAL RADIOLOGY	2.6	Elsevier	Europe	≥12	Yes	Hybird	Yes	0	0	0	0	0	0	0	0	0	0	0	0	0	0	0	0	0	0	0	0	0	0	0	0	0
75	INTERNATIONAL JOURNAL OF RADIATION BIOLOGY	2.6	Other	Europe	≥12	No	Hybird	No	4	4	4	0	0	4	0	0	0	0	0	0	0	0	0	0	0	0	0	0	0	0	0	0	0
76	Dose-Response	2.5	Other	North America	<6	No	Open	Yes	1	4	1	4	4	4	4	4	4	4	4	4	4	4	4	0	0	0	0	0	0	0	0	0	0
77	Journal of Innovative Optical Health Sciences	2.5	Other	Aisa	6～12	No	Open	No	0	0	0	0	0	0	0	0	0	0	0	0	0	0	0	0	0	0	0	0	0	0	0	0	0
78	MAGNETIC RESONANCE IMAGING	2.5	Elsevier	North America	6～12	Yes	Hybird	No	0	0	0	0	0	0	0	0	0	0	0	0	0	0	0	0	0	0	0	0	0	0	0	0	0
79	Abdominal Radiology	2.4	Springer	North America	≥12	Yes	Hybird	Yes	2	2	2	2	2	2	2	2	2	2	2	2	2	2	2	0	0	0	0	0	0	0	0	0	0
80	JOURNAL OF NEUROIMAGING	2.4	Wiley	North America	6～12	No	Hybird	Yes	0	0	0	0	0	0	0	0	0	0	0	0	0	0	0	0	0	0	0	0	0	0	0	0	0
81	JOURNAL OF NUCLEAR CARDIOLOGY	2.4	Springer	North America	6～12	No	Hybird	Yes	0	0	0	0	0	1	0	0	0	0	0	0	0	0	0	0	0	0	0	0	0	0	0	0	0
82	Radiology and Oncology	2.4	Other	Europe	<6	No	Open	Yes	0	0	0	0	0	0	0	0	0	0	0	0	0	0	0	0	0	0	0	0	0	0	0	0	0
83	Current Radiopharmaceuticals	2.3	Other	Europe	<6	No	Hybird	No	1	2	2	4	4	2	2	1	4	4	4	4	2	4	2	0	0	0	0	0	0	0	0	0	0
84	JOURNAL OF ULTRASOUND IN MEDICINE	2.3	Wiley	North America	≥12	No	Hybird	Yes	0	0	0	0	0	0	0	0	0	0	0	0	0	0	0	0	0	0	0	0	0	0	0	0	0
85	MAGNETIC RESONANCE MATERIALS IN PHYSICS BIOLOGY AND MEDICINE	2.3	Springer	North America	6～12	Yes	Hybird	Yes	2	2	2	2	2	2	2	2	2	2	2	2	2	2	2	0	0	0	0	0	0	0	0	0	0
87	PEDIATRIC RADIOLOGY	2.3	Springer	North America	≥12	No	Hybird	Yes	2	2	2	2	2	2	2	2	2	2	2	2	2	2	2	0	0	0	0	0	0	0	0	0	0
88	ULTRASONIC IMAGING	2.3	Other	North America	<6	No	Hybird	No	1	4	1	4	4	4	4	4	4	4	4	4	4	4	4	0	0	0	0	0	0	0	0	0	0
89	HEALTH PHYSICS	2.2	Lippincott Williams & Wilkins	North America	6～12	No	Hybird	Yes	0	0	0	0	0	0	0	0	0	0	0	0	0	0	0	0	0	0	0	0	0	0	0	0	0
90	Clinical and Translational Imaging	2.1	Springer	Europe	6～12	Yes	Hybird	Yes	2	2	2	2	2	2	2	2	2	2	2	2	2	2	2	0	0	0	0	0	0	0	0	0	0
91	Clinical Imaging	2.1	Elsevier	North America	6～12	Yes	Hybird	No	2	2	2	0	0	0	0	0	0	0	0	0	0	2	0	0	0	0	0	0	0	0	0	0	0
92	Diagnostic and Interventional Radiology	2.1	Other	Europe	6～12	Yes	Open	Yes	2	2	2	0	0	2	0	0	0	0	0	0	0	0	0	0	0	0	0	0	0	0	0	0	0
93	INTERNATIONAL JOURNAL OF CARDIOVASCULAR IMAGING	2.1	Springer	North America	6～12	No	Hybird	No	2	2	2	2	2	2	2	2	2	2	2	2	2	2	2	0	0	0	0	0	0	0	0	0	0
94	Japanese Journal of Radiology	2.1	Springer	Aisa	6～12	Yes	Hybird	Yes	0	0	0	0	0	0	0	0	0	0	0	0	0	0	0	0	0	0	0	0	0	0	0	0	0
95	Journal of Applied Clinical Medical Physics	2.1	Wiley	North America	6～12	Yes	Open	Yes	0	0	0	0	0	0	0	0	0	0	0	0	0	0	0	0	0	0	0	0	0	0	0	0	0
96	SKELETAL RADIOLOGY	2.1	Springer	North America	≥12	No	Hybird	Yes	4	4	4	0	0	4	0	0	0	0	0	0	0	0	0	0	0	0	0	0	0	0	0	0	0
97	JOURNAL OF RADIATION RESEARCH	2	Other	Aisa	6～12	No	Open	No	0	0	0	0	0	0	0	0	0	0	0	0	0	0	0	0	0	0	0	0	0	0	0	0	0
98	Journal of the Belgian Society of Radiology	2	Other	Europe	<6	Yes	Open	Yes	4	4	4	0	0	4	0	0	0	0	0	0	0	0	0	0	0	0	0	0	0	0	0	0	0
99	Zeitschrift fur Medizinische Physik	2	Elsevier	Europe	<6	Yes	Open	Yes	0	0	0	0	0	0	0	0	0	0	0	0	0	0	0	0	0	0	0	0	0	0	0	0	0
100	Brachytherapy	1.9	Elsevier	North America	<6	No	Hybird	Yes	0	0	0	0	0	0	0	0	0	0	0	0	0	0	0	0	0	0	0	0	0	0	0	0	0
102	Tomography	1.9	Other	Europe	6～12	Yes	Open	No	1	0	0	0	0	0	0	0	0	0	0	0	0	0	0	0	0	0	0	0	0	0	0	0	0
103	Journal of Medical Ultrasonics	1.8	Springer	Aisa	<6	Yes	Hybird	Yes	0	0	0	0	0	0	0	0	0	0	0	0	0	0	0	0	0	0	0	0	0	0	0	0	0
105	INTERVENTIONAL NEURORADIOLOGY	1.7	Other	Europe	<6	No	Hybird	No	1	4	1	4	4	4	4	4	4	4	4	4	4	4	4	0	0	0	0	0	0	0	0	0	0
106	Medical Ultrasonography	1.7	Society	Europe	<6	No	Open	Yes	0	0	0	0	0	0	0	0	0	0	0	0	0	0	0	0	0	0	0	0	0	0	0	0	0
107	RADIATION AND ENVIRONMENTAL BIOPHYSICS	1.7	Springer	Europe	<6	No	Hybird	No	2	2	2	2	2	2	2	2	2	2	2	2	2	2	2	0	0	0	0	0	0	0	0	0	0
108	Applied Radiation and Isotopes	1.6	Elsevier	North America	≥12	No	Hybird	No	0	0	0	0	0	0	0	0	0	0	0	0	0	0	0	0	0	0	0	0	0	0	0	0	0
109	Journal of Medical Imaging and Radiation Oncology	1.6	Wiley	Aisa	6～12	Yes	Hybird	Yes	2	2	1	0	0	2	0	0	0	0	0	0	0	0	0	0	0	0	0	0	0	0	0	0	0
111	Hellenic Journal of Nuclear Medicine	1.5	Society	Europe	<6	Yes	Open	Yes	0	0	0	0	0	0	0	0	0	0	0	0	0	0	0	0	0	0	0	0	0	0	0	0	0
112	JOURNAL OF RADIOLOGICAL PROTECTION	1.5	Other	Europe	<6	No	Hybird	Yes	0	0	0	0	0	0	0	0	0	0	0	0	0	0	0	0	0	0	0	0	0	0	0	0	0
113	NUCLEAR MEDICINE COMMUNICATIONS	1.5	Lippincott Williams & Wilkins	North America	≥12	Yes	Hybird	Yes	0	0	0	0	0	0	0	0	0	0	0	0	0	0	0	0	0	0	0	0	0	0	0	0	0
115	QUARTERLY JOURNAL OF NUCLEAR MEDICINE AND MOLECULAR IMAGING	1.5	Other	Europe	<6	Yes	Hybird	Yes	2	4	2	0	0	4	0	0	0	0	0	0	0	0	0	0	0	0	0	0	0	0	0	0	0
116	Current Medical Imaging	1.4	Other	Aisa	6～12	Yes	Open	No	1	2	2	4	4	2	2	2	2	4	4	4	2	4	2	0	0	0	0	0	0	0	0	0	0
117	Journal of Contemporary Brachytherapy	1.4	Other	Europe	<6	No	Open	Yes	4	4	4	0	0	4	0	0	0	0	0	0	0	0	0	0	0	0	0	0	0	0	0	0	0
120	SURGICAL AND RADIOLOGIC ANATOMY	1.4	Springer	Europe	6～12	No	Hybird	No	2	2	2	2	2	2	2	2	2	2	2	2	2	2	2	0	0	0	0	0	0	0	0	0	0
121	ACTA RADIOLOGICA	1.3	Other	Europe	≥12	Yes	Hybird	Yes	1	4	1	4	4	4	4	4	4	4	4	4	4	4	4	0	0	0	0	0	0	0	0	0	0
123	JOURNAL OF COMPUTER ASSISTED TOMOGRAPHY	1.3	Lippincott Williams & Wilkins	North America	6～12	Yes	Hybird	No	0	0	0	0	0	0	0	0	0	0	0	0	0	0	0	0	0	0	0	0	0	0	0	0	0
124	Ultrasound Quarterly	1.3	Lippincott Williams & Wilkins	North America	<6	Yes	Hybird	Yes	0	0	0	0	0	0	0	0	0	0	0	0	0	0	0	0	0	0	0	0	0	0	0	0	0
125	Medical Dosimetry	1.2	Elsevier	North America	<6	No	Hybird	Yes	0	0	0	0	0	0	0	0	0	0	0	0	0	0	0	0	0	0	0	0	0	0	0	0	0
129	RADIATION PROTECTION DOSIMETRY	1	Other	Europe	≥12	No	Hybird	No	0	0	0	0	0	0	0	0	0	0	0	0	0	0	0	0	0	0	0	0	0	0	0	0	0
130	JOURNAL OF CLINICAL ULTRASOUND	0.9	Wiley	North America	6～12	No	Hybird	No	0	0	0	0	0	0	0	0	0	0	0	0	0	0	0	0	0	0	0	0	0	0	0	0	0
132	CONCEPTS IN MAGNETIC RESONANCE PART A	0.6	Other	North America	<6	No	Hybird	No	1	1	1	0	0	1	0	1	1	0	0	1	0	0	0	0	0	0	0	0	0	0	0	0	0
133	International Journal of Radiation Research	0.6	Other	Aisa	<6	Yes	Open	No	0	0	0	0	0	0	0	0	0	0	0	0	0	0	0	0	0	0	0	0	0	0	0	0	0
